# Supplementary material for: Comparing the effects of infant maternal and sibling separation on adolescent behavior in rats (Rattus norvegicus)
Source: PLoS One. 2024 Aug 16;19(8):e0308958. doi: 10.1371/journal.pone.0308958 (PMC11329123; doi:10.1371/journal.pone.0308958)
Supplement: S1 Data — (XLSX) [file pone.0308958.s001.xlsx]

## Sheet: Variables
Variables:		1	2
	Sex	Male	Female
	ExperGroup	15-Min	180-Min
	DamPresent	Dam	No Dam
	SingleGroup	Single	Grouped

## Sheet: BodyWeights
Number	DOB	Cohort_1	aSex	MomDOB	MomID	DadDOB	DadID	Sex	ExperGroup	DamPresent	SingleGrouped	RatID_3	PND1_Weight	TailMarking	PND_1_wgt	PND_4_wgt	PND_7_wgt	PND_10_wgt	PND_13_wgt	PND_16_wgt	PND_19_wgt	PND_22_wgt	RatID_4	PND_25_wgt	PND_28_wgt	PND_31_wgt	PND_34_wgt	PND_37_wgt	PND_40_wgt	PND_43_wgt	PND_46_wgt	PND_49_wgt	RatID_5	EPM_wgt	OF_wgt	SI_wgt	SocDiscrim_wgt
13	2020-09-11	2AB	F	2020-05-19	DDKJJF.2	2020-05-22	NNOC	2	2	1	1	C2aF1	6.37	||| =_ R aqu	6.37	10.44	16.8	23.7	30.7	37.1	47.27	56.9	C2aF1	67.2	86.3	104.8	126.2	140.8	171.8	184.8	201	214.4	C2aF1	223.6	251.6	259.2	257.4
21	2020-09-11	2AE	F	2020-05-19	DDKJJF.2	2020-05-22	NNOC	2	2	2	1	C2aF2	6.74	||| -- RR aq aq	6.74	11.3	18.21	26.65	33.2	40.6	51.8	61.9	C2aF2	73.4	87.1	#NULL!	127.4	138.2	165.6	176.2	191	205.8	C2aF2	190.2	#NULL!	#NULL!	#NULL!
17	2020-09-11	2AB	F	2020-05-19	DDKJJF.2	2020-05-22	NNOC	2	2	1	2	C2aF3	7.16	-- red	7.16	12.18	19.13	28.3	34.3	42.3	55.2	70.9	C2aF3	82.8	105.7	125.4	151.8	171.6	197.8	213.4	230.4	249.2	C2aF3	258	283	290.2	290.8
22	2020-09-11	2AE	F	2020-05-19	DDKJJF.2	2020-05-22	NNOC	2	2	2	2	C2aF5	6.4	= red blue	6.4	10.21	16.56	24.19	30.9	39.2	49.1	#NULL!	C2aF5	76.6	97.4	117.3	141.2	159.6	184.2	159.6	223.2	242.8	C2aF5	244.4	271.6	277	274.2
18	2020-09-11	2AB	M	2020-05-19	DDKJJF.2	2020-05-22	NNOC	1	2	1	1	C2aM1	7.93	| | | red red blu	7.93	14.67	21.25	29.45	37.3	44.9	56.1	73.1	C2aM1	90.2	114.4	141.5	168.8	198.4	231.2	261.2	292.6	332.2	C2aM1	344.4	397.4	402.4	414.2
20	2020-09-11	2AB	M	2020-05-19	DDKJJF.2	2020-05-22	NNOC	1	2	1	2	C2aM3	7.56	| + | red red blk	7.56	13.11	19.4	28.23	34.82	43	55.3	68.5	C2aM3	81.6	101.8	126.7	152.6	177.8	208.6	239.4	270.8	309.8	C2aM3	321.8	380.4	390.4	401.8
14	2020-09-11	2AE	M	2020-05-19	DDKJJF.2	2020-05-22	NNOC	1	2	2	1	C2aM4	7.69	| | red	7.69	13.19	20.25	27.58	34.85	43.4	54.52	67.3	C2aM4	81.2	101.7	126.4	154.4	186.8	220.8	249.2	287.2	320	C2aM4	324.4	379.4	384.6	392.8
15	2020-09-11	2AE	M	2020-05-19	DDKJJF.2	2020-05-22	NNOC	1	2	2	2	C2aM5	7.65	= red green	7.65	13.49	20.6	29	37.4	45.3	55	68.7	C2aM5	85.4	108.9	136.1	167.8	201	236	264.6	302.4	338.2	C2aM5	342.4	393.2	402.8	#NULL!
27	2020-09-13	2BC	F	2020-05-19	DDKJJF.3	2020-05-22	NNOC	2	1	1	2	C2bF3	6.77	=_ G R blue	6.59	11.71	17.67	26.47	37.76	40.6	50.1	62.4	C2bF3	64.4	86.6	108.08	125.8	145.4	165.2	189.4	208.2	221.8	C2bF3	225.4	255.8	263.8	262.8
31	2020-09-13	2BD	F	2020-05-19	DDKJJF.3	2020-05-22	NNOC	2	1	2	2	C2bF4	6.59	-- black	6.77	11.34	18.59	27.89	36.33	44.86	54.5	67.6	C2bF4	71.2	93.3	118.4	133	152.6	169	184	187	210	C2bF4	216	244.4	252.8	256.8
30	2020-09-13	2BD	F	2020-05-19	DDKJJF.3	2020-05-22	NNOC	2	1	2	1	C2bF6	6.88	= blue lime	6.88	11.83	19.52	29.31	38.36	45.7	57.1	71.6	C2bF6	73.2	96.5	119.7	138.4	156.2	171.6	186.8	207.4	220.6	C2bF6	224.8	252.6	257.8	265.8
26	2020-09-13	2BC	F	2020-05-19	DDKJJF.3	2020-05-22	NNOC	2	1	1	1	C2bF7	7.28	= green red	7.28	11.43	19.42	28.4	37.15	45.2	54.6	69.7	C2bF7	70.6	93.1	113.1	132.4	150.4	166.4	178.8	189.8	197.4	C2bF7	203.8	230	236.8	245.4
29	2020-09-13	2BD	M	2020-05-19	DDKJJF.3	2020-05-22	NNOC	1	1	2	1	C2bM1	7.01	= aqua red	7.01	11.89	19.03	28.33	36.15	44	54.4	69.1	C2bM1	85	110.8	140.6	169.6	200.8	228.8	264.2	300.4	334.6	C2bM1	309.8	#NULL!	#NULL!	#NULL!
33	2020-09-13	2BD	M	2020-05-19	DDKJJF.3	2020-05-22	NNOC	1	1	2	2	C2bM2	7.78	=_ L blk L	7.78	12.94	20.69	29.58	37.75	44.96	56.1	70.7	C2bM2	88.4	108.1	135.4	160	185.8	216.2	251.8	281	317.6	C2bM2	298.8	#NULL!	#NULL!	#NULL!
28	2020-09-13	2BC	M	2020-05-19	DDKJJF.3	2020-05-22	NNOC	1	1	1	2	C2bM3	6.58	=_ R green R	6.58	11.83	19.44	28.5	37.72	46	56.5	71.9	C2bM3	87.4	109.3	136.8	166	192.8	225.8	261.8	290	328.2	C2bM3	332.4	388	400.4	404.2
35	2020-10-09	3AY	F	2020-05-24	LLKKEEMM.2	2020-03-30	PPQQ.3	2	1	2	2	C3aF2	6.13	| - red lime	6.13	9.62	15.35	23.27	29.79	37.19	46.77	59.56	C3aF2	72.4	93	113	134.4	151.4	166.6	182.6	197.6	213.4	C3aF2	224.4	246.2	246	251
34	2020-10-09	3AY	F	2020-05-24	LLKKEEMM.2	2020-03-30	PPQQ.3	2	1	2	1	C3aF4	5.69	|| lime	5.69	9.54	15.95	23.18	30.2	37.56	48.47	56.59	C3aF4	76.2	100.4	123.6	147.6	169.8	176.8	203.6	223.2	238.4	C3aF4	240.4	276.4	293.3	288.8
36	2020-10-09	3AY	F	2020-05-24	LLKKEEMM.2	2020-03-30	PPQQ.3	2	1	1	1	C3aF5	5.53	| - | red	5.53	9	15.34	23.18	29.71	36.79	47.4	61.3	C3aF5	72.2	92.8	108.4	130.8	149	163	183.4	199.8	219.6	C3aF5	228.2	252	262.6	261.8
39	2020-10-09	3AY	M	2020-05-24	LLKKEEMM.2	2020-03-30	PPQQ.3	1	1	2	1	C3aM1	6.9	= aqua	6.9	10.65	16.9	24.65	31.83	38.54	50.13	66.11	C3aM1	81.8	102.6	123	146.2	172	196.2	224	257.8	298.6	C3aM1	317.2	377.6	389.4	402.2
38	2020-10-09	3AY	M	2020-05-24	LLKKEEMM.2	2020-03-30	PPQQ.3	1	1	2	2	C3aM2	6.62	| | red	6.62	10.29	16.75	24.31	31.7	37.88	48.47	61.9	C3aM2	76.8	99	124.2	149.2	173	194.8	228.2	257	283.6	C3aM2	307	367.8	376.6	391
37	2020-10-09	3AY	M	2020-05-24	LLKKEEMM.2	2020-03-30	PPQQ.3	1	1	1	2	C3aM6	6.26	| red	6.26	10.3	16.33	23.8	30.81	38.45	48.7	64.2	C3aM6	79.8	101.6	123.6	148.4	173.8	197.8	226	264.8	289.2	C3aM6	307.8	366.8	376.4	390.6
40	2020-10-10	4A	F	2020-05-29	KKPPLLQQ.1	2020-05-31	RRA.1	2	1	2	1	C4aF1	9.05	-- lime	9.05	14.56	21.08	28.05	34.31	41.98	52.2	65.09	C4aF1	78.8	97.6	119.2	134.4	158	173.7	196.8	211.2	233.2	C4aF1	243.8	278.4	280.6	282.2
41	2020-10-10	4A	F	2020-05-29	KKPPLLQQ.1	2020-05-31	RRA.1	2	1	1	2	C4aF2	8.79	| - red aqua	8.79	14.56	20.93	27.73	34.51	42.11	52.8	67.48	C4aF2	79.6	99	117.2	136.6	162.4	175.3	198.2	211	232.4	C4aF2	237.6	263.4	271.6	279.4
42	2020-10-10	4A	F	2020-05-29	KKPPLLQQ.1	2020-05-31	RRA.1	2	1	2	2	C4aF3	8.35	| | - purple	8.35	13.34	20.68	27.12	33.44	39.63	49.4	62.96	C4aF3	75	95.8	118.6	136.8	159	170.8	193.2	210.8	228.2	C4aF3	235	266.2	272	276.6
43	2020-10-10	4A	F	2020-05-29	KKPPLLQQ.1	2020-05-31	RRA.1	2	1	1	1	C4aF6	7.37	| aqua	7.37	12.31	19.11	26.28	32.68	39.23	47.6	61.58	C4aF6	74.6	94.2	114.2	133	153.8	167.2	187.4	205.4	216.8	C4aF6	237.2	256.6	265.4	266.8
44	2020-10-10	4A	M	2020-05-29	KKPPLLQQ.1	2020-05-31	RRA.1	1	1	2	1	C4aM1	8.99	| lime	8.99	14.95	21.26	28.91	35.03	41.8	51.6	67.1	C4aM1	79	103.4	127	152	174.8	199.5	227.4	268.4	301.4	C4aM1	310	372.4	383.2	386.8
45	2020-10-10	4A	M	2020-05-29	KKPPLLQQ.1	2020-05-31	RRA.1	1	1	1	1	C4aM4	7.47	-- purple	7.47	11.95	18.12	25.75	32.24	39.41	47.6	60.16	C4aM4	72.4	94.6	117.8	143.3	170.6	199.7	226.8	259.4	297	C4aM4	310.4	362.2	369.8	374.6
46	2020-10-10	4A	M	2020-05-29	KKPPLLQQ.1	2020-05-31	RRA.1	1	1	2	2	C4aM5	7.06	| - blue red	7.06	10.23	17.28	23.81	29.67	36.62	43.6	56.72	C4aM5	70	91.2	112	135.2	160.8	182	216.6	252	283.6	C4aM5	296.6	354.6	359.2	364
47	2020-10-10	4A	M	2020-05-29	KKPPLLQQ.1	2020-05-31	RRA.1	1	1	1	2	C4aM6	6.87	| | purple	6.87	10.17	15.58	22.9	29.18	36.31	43.6	56.08	C4aM6	68.6	88.8	113.2	135.4	159.2	185.5	202.8	246.6	274	C4aM6	288.4	344.8	349	354.4
48	2020-10-10	4B	F	2020-05-29	KKPPLLQQ.2	2020-05-31	RRA.1	2	2	2	1	C4bF3	6.29	| - blue	6.29	10.04	16.53	22.49	28.6	36.06	43.6	58.38	C4bF3	70	91.8	110.6	116.2	148.6	160.6	172	183.4	198.6	C4bF3	196.8	236.2	233	230.8
49	2020-10-10	4B	F	2020-05-29	KKPPLLQQ.2	2020-05-31	RRA.1	2	2	1	1	C4bF4	6	= lime	6	9.49	15.06	22.26	28.59	35.35	43.6	56.7	C4bF4	65.2	83	97.8	116.2	136.2	148.5	160.4	180.6	196.4	C4bF4	199.6	222.2	228	227.6
50	2020-10-10	4B	F	2020-05-29	KKPPLLQQ.2	2020-05-31	RRA.1	2	2	1	2	C4bF5	5.95	| | aqua red	5.95	9.4	15.7	22.53	29.22	25.65	43.4	58.16	C4bF5	69	89	107.8	127.8	148.2	125.8	177.4	197.4	209.4	C4bF5	214.8	239.8	244.2	248
51	2020-10-10	4B	F	2020-05-29	KKPPLLQQ.2	2020-05-31	RRA.1	2	2	2	2	C4bF6	5.57	| - red	5.57	9.33	15.14	21.08	28.48	36.3	43.4	58.26	C4bF6	70.8	95.6	116.8	138.6	160	173.5	195.2	209	226.4	C4bF6	229.2	263.2	263	267.4
52	2020-10-10	4B	M	2020-05-29	KKPPLLQQ.2	2020-05-31	RRA.1	1	2	2	2	C4bM1	7.19	| = blue	7.19	11.07	17.2	24.62	31.33	38.01	46.6	59.89	C4bM1	71.4	93	117.4	144.2	167.1	194.6	221	248.2	282	C4bM1	290.8	349.2	349.8	355.4
54	2020-10-10	4B	M	2020-05-29	KKPPLLQQ.2	2020-05-31	RRA.1	1	2	1	1	C4bM2	7.04	| - aqua	7.04	11.72	17.8	24.75	32.75	38.79	47.4	61.21	C4bM2	73.4	94.4	118.2	144.8	177	204.7	238.4	268.6	296.8	C4bM2	311.4	362.8	371	371.2
55	2020-10-10	4B	M	2020-05-29	KKPPLLQQ.2	2020-05-31	RRA.1	1	2	1	2	C4bM4	6.97	= purple	6.97	10.83	17.55	24.21	32.18	40.85	48.2	62.28	C4bM4	75.8	97.4	116.8	142.4	164.2	191.2	214.6	242	275.4	C4bM4	281.4	334	342	353.2
53	2020-10-10	4B	M	2020-05-29	KKPPLLQQ.2	2020-05-31	RRA.1	1	2	2	1	C4bM6	6.56	| - purple	6.56	10.95	17.74	24.31	31.8	39.35	46.2	58.18	C4bM6	69.2	92.4	114	139.6	166.4	190.3	#NULL!	252.6	279.8	C4bM6	290.6	352.4	355.8	359.8
60	2020-11-05	5A	F	2020-05-31	RA22A.1	2020-06-27	JJFAALLKK	2	2	1	2	C5aF3	5.86	--- lime	5.86	9.49	15.32	20.27	20.89	33.08	38.8	51.3	C5aF3	63.2	80.8	98.2	120.2	131.8	146.2	164.2	181.4	191.4	C5aF3	201.2	218.4	222.8	224
61	2020-11-05	5A	F	2020-05-31	RA22A.1	2020-06-27	JJFAALLKK	2	2	1	1	C5aF4	6.03	= aqua	6.03	9.95	15.04	21.46	28.46	33.48	41.4	53.6	C5aF4	60.6	77	94.6	114.6	133.4	150.2	168.8	182.8	198.4	C5aF4	208.8	234.6	234.6	239.2
62	2020-11-05	5A	F	2020-05-31	RA22A.1	2020-06-27	JJFAALLKK	2	2	2	2	C5aF5	6.67	| - | blue	6.67	10.71	16.51	23.26	30.44	37.08	45.5	58.15	C5aF5	66	83.4	99.4	119.4	139	156.2	172	180.2	196.4	C5aF5	205.8	225.8	229	230.4
63	2020-11-05	5A	F	2020-05-31	RA22A.1	2020-06-27	JJFAALLKK	2	2	2	1	C5aF6	6.99	| --- lime	6.99	11.43	16.62	23.08	30.95	37.14	44.6	56.95	C5aF6	69	86.6	107	129.6	146	166.8	185.8	203.6	218.6	C5aF6	227.2	256.8	257	263.8
56	2020-11-05	5A	M	2020-05-31	RA22A.1	2020-06-27	JJFAALLKK	1	2	2	1	C5aM1	7.1	= red	7.1	12.17	18.11	24.02	30.08	37.54	46.8	61.42	C5aM1	74	96	119	145.2	175	197.6	230.4	266.6	291.6	C5aM1	309.4	366.8	375.4	385.2
57	2020-11-05	5A	M	2020-05-31	RA22A.1	2020-06-27	JJFAALLKK	1	2	1	1	C5aM2	6.54	| | blue	6.54	11.13	16.51	22.44	29	36.33	44.2	57.08	C5aM2	71	93	119.6	144.8	176.4	206.2	237.2	271.8	301.4	C5aM2	320.6	364.8	378.8	388
58	2020-11-05	5A	M	2020-05-31	RA22A.1	2020-06-27	JJFAALLKK	1	2	2	2	C5aM3	6.64	-- aqua	6.64	10.77	15.73	22.16	28.77	35	44	58.78	C5aM3	71.4	95.2	118.2	140.2	168	200	231	267.6	295.6	C5aM3	313.2	358.8	365.8	375.6
59	2020-11-05	5A	M	2020-05-31	RA22A.1	2020-06-27	JJFAALLKK	1	2	1	2	C5aM6	6.81	| | - I red aqua	6.81	11.27	16.03	22.96	28.91	35.02	43.2	55.63	C5aM6	70.2	92.8	112.8	136	156.2	181.4	206.8	237.6	262	C5aM6	277.6	321.6	323.6	334.2
68	2020-11-08	5B	F	2020-05-31	RR22A.3	2020-06-27	JJFAALLKK	2	1	1	2	C5bF2	7.24	= red lime	7.24	12.52	19.25	27.35	34.8	41.8	47.6	65.14	C5bF2	75.6	93.4	109.6	128.6	144.6	162.4	183.2	193.4	212.2	C5bF2	213.8	241.4	241.6	245.2
69	2020-11-08	5B	F	2020-05-31	RR22A.3	2020-06-27	JJFAALLKK	2	1	2	1	C5bF3	8.04	= lime	8.04	13.71	20.48	28.63	36.17	45.2	49.8	69.83	C5bF3	83.6	102.2	125.6	146.8	163.2	181.2	201.6	213.8	230.4	C5bF3	237.2	256	262.2	266.6
70	2020-11-08	5B	F	2020-05-31	RR22A.3	2020-06-27	JJFAALLKK	2	1	2	2	C5bF4	7.1	| --- blue	7.1	12.19	18.66	26.23	33.31	39	44.8	60.76	C5bF4	69.2	85	104.6	121.2	136.2	151.2	166.2	181.6	202	C5bF4	207	231.6	234.6	240.2
64	2020-11-08	5B	M	2020-05-31	RR22A.3	2020-06-27	JJFAALLKK	1	1	2	2	C5bM1	8.58	= blue	8.58	14.16	20.26	28.77	37.04	43.2	50.4	70.92	C5bM1	88.4	112.8	136.2	165.8	194.4	217.8	251	280.8	317.4	C5bM1	326.6	379.6	385.8	391.4
65	2020-11-08	5B	M	2020-05-31	RR22A.3	2020-06-27	JJFAALLKK	1	1	1	1	C5bM2	8.74	| = aqua	8.74	14.61	21.12	29.15	35.79	42.6	49.4	69.76	C5bM2	84.6	104.2	131.2	159	187.6	215.4	250.4	272.6	306.2	C5bM2	327	368.6	364	373.8
66	2020-11-08	5B	M	2020-05-31	RR22A.3	2020-06-27	JJFAALLKK	1	1	2	1	C5bM5	7.44	--- red	7.44	12.55	18.98	26.63	34.32	41.6	48.4	67.62	C5bM5	84.6	105.4	130.2	152.8	180	200.8	236.2	260.6	292.4	C5bM5	303.6	348.8	356	358
67	2020-11-08	5B	M	2020-05-31	RR22A.3	2020-06-27	JJFAALLKK	1	1	1	2	C5bM6	8.39	| --- red	8.39	14.31	20.5	28.52	36.33	44	49.6	69.5	C5bM6	82.8	102.6	125.6	148.8	176.2	203.8	228.6	255.8	285.4	C5bM6	300.2	340.6	346	356.2
68	2020-12-05	6A	F	2020-06-13	KKPP4.4	2020-07-02	BB3NN2CC.3	2	1	1	1	C6aF3	7.79	| red	7.79	12.48	19.36	26.18	31.89	37.16	49.32	61.9	C6aF3	79.6	100.4	124.4	147.6	174.4	197.2	211.8	234.2	249.8	C6aF3	252.3	269	276	279.4
69	2020-12-05	6A	F	2020-06-13	KKPP4.4	2020-07-02	BB3NN2CC.3	2	1	2	2	C6aF4	7.62	--- lime	7.62	12.33	18.66	25.26	31.92	37.65	50.09	63.8	C6aF4	76	96.4	116.6	135.2	158.4	177	186.6	208.4	227.8	C6aF4	230.8	246.6	254.8	#NULL!
70	2020-12-05	6A	F	2020-06-13	KKPP4.4	2020-07-02	BB3NN2CC.3	2	1	1	2	C6aF5	7.57	| --- red	7.57	12.18	18.75	25.08	31.96	37.5	50.44	64.6	C6aF5	78.6	98.2	118	135.4	157	175.6	182	205.2	214.6	C6aF5	221	242.2	241.6	251.6
71	2020-12-05	6A	F	2020-06-13	KKPP4.4	2020-07-02	BB3NN2CC.3	2	1	2	1	C6aF6	7.45	= aqua	7.45	12.18	18.61	25.03	32.16	37.62	50.1	64.8	C6aF6	81.4	100.4	119	139.6	156.2	172.2	189.4	205.6	222.6	C6aF6	227.8	245	245.4	253.2
72	2020-12-05	6A	M	2020-06-13	KKPP4.4	2020-07-02	BB3NN2CC.3	1	1	1	2	C6aM1	8.92	| blue	8.92	14.26	21.67	27.74	34.84	40.78	51.5	69.1	C6aM1	86.2	111.4	142.2	175.2	203.4	232	260.6	291.6	326.2	C6aM1	338.4	383	384.6	390.4
73	2020-12-05	6A	M	2020-06-13	KKPP4.4	2020-07-02	BB3NN2CC.3	1	1	2	1	C6aM2	8.84	| | aqua	8.84	14.01	20.06	26.91	37.9	38.84	52.08	69	C6aM2	88.8	115.6	142	169.4	203.6	234.2	267.8	300.6	341.8	C6aM2	343.4	405.6	418.6	429.2
74	2020-12-05	6A	M	2020-06-13	KKPP4.4	2020-07-02	BB3NN2CC.3	1	1	1	1	C6aM5	7.2	| | red	7.2	11.47	17.79	24.16	30.17	35.59	46.29	58.1	C6aM5	77	102.4	126.2	150.6	184	213.8	240.6	274	307.6	C6aM5	312.6	356.6	370	372.8
75	2020-12-05	6A	M	2020-06-13	KKPP4.4	2020-07-02	BB3NN2CC.3	1	1	2	2	C6aM6	7.06	--- red	7.06	11.74	18.33	24.38	31.88	36	47.54	59.4	C6aM6	75.8	97.4	122.6	152.8	186.6	214	240.6	273.4	301.8	C6aM6	310.8	342	347.8	355
76	2020-12-22	7A	F	2020-07-15	LLKKBBAA.2	2020-07-25	PPEEJJF	2	2	1	1	C7aF1	8.3	| | red aqua	8.3	13.25	19.48	25.98	33.6	41	52.6	68.2	C7aF1	76.2	94	113	132.6	145.4	165.8	184.2	206	219.8	C7aF1	216.2	251.4	262.4	267.4
77	2020-12-22	7A	F	2020-07-15	LLKKBBAA.2	2020-07-25	PPEEJJF	2	2	2	1	C7aF2	7.38	-- blue	7.38	12.49	19.08	25.81	33.15	39.6	49.4	65	C7aF2	76.4	86	120	122.2	152	167.2	184.8	188.8	214	C7aF2	219.2	253	255	262
78	2020-12-22	7A	F	2020-07-15	LLKKBBAA.2	2020-07-25	PPEEJJF	2	2	1	2	C7aF3	7.73	| | red	7.73	12.43	17.72	23.76	30.97	38	48.4	63.4	C7aF3	69.6	87.2	103	118.4	131.4	144.4	160.4	173	188.6	C7aF3	189	213.4	218.6	226.8
79	2020-12-22	7A	F	2020-07-15	LLKKBBAA.2	2020-07-25	PPEEJJF	2	2	2	2	C7aF4	7.31	== blue lime	7.31	12.2	17.64	24.15	31.86	38.4	47.2	61.6	C7aF4	69.8	99.4	105	135.6	142.2	155.2	174.6	199	202.2	C7aF4	206	228.2	224.8	239
80	2020-12-22	7A	M	2020-07-15	LLKKBBAA.2	2020-07-25	PPEEJJF	1	2	1	1	C7aM1	8.02	== red	8.02	12.18	18.18	24.62	32.46	39.8	51.6	68.2	C7aM1	85.6	110.6	139.4	165.4	194.4	223.8	256.6	290.2	317.2	C7aM1	312.8	380.2	391.2	400
81	2020-12-22	7A	M	2020-07-15	LLKKBBAA.2	2020-07-25	PPEEJJF	1	2	2	1	C7aM2	7.87	== red lime	7.87	12.82	19.11	24.85	32.73	40.2	50.8	62.8	C7aM2	77.8	98	121	140.8	170.4	193.4	227.2	257.6	289	C7aM2	295	355.4	363.6	377.4
82	2020-12-22	7A	M	2020-07-15	LLKKBBAA.2	2020-07-25	PPEEJJF	1	2	1	2	C7aM3	7.58	|-- aqua	7.58	12.36	17.65	23.53	33.63	37.6	47.6	61.2	C7aM3	76.8	95.8	120.4	142.6	168.2	195.2	221	248.8	284.4	C7aM3	284	343.4	355.8	364.6
83	2020-12-22	7A	M	2020-07-15	LLKKBBAA.2	2020-07-25	PPEEJJF	1	2	2	2	C7aM6	6.12	| | lime	6.12	9.46	15.25	21.66	29.6	35.8	44.2	57.2	C7aM6	69.6	88.6	111.8	135.2	161.6	189.4	218.4	242.2	268.6	C7aM6	278.2	338.6	345.4	357
84	2020-12-29	7B	F	2020-07-15	LLKKBBAA.1	2020-07-25	PPEEJJF.1	2	1	2	1	C7bF1	8.8	|--- red lime	8.8	14.6	21.49	30.28	38.67	45.6	57.6	73.4	C7bF1	88.4	114.4	123.8	140.8	161.8	180	191.6	207.2	226.6	C7bF1	233.4	275.2	282.6	280.8
85	2020-12-29	7B	F	2020-07-15	LLKKBBAA.1	2020-07-25	PPEEJJF.1	2	1	1	1	C7bF2	8.61	|--| blue	8.61	14.55	21.58	30.26	37.52	44.8	55.6	70.2	C7bF2	86.2	105.8	126.8	141.6	168.6	182.2	198.2	211.8	235	C7bF2	331.8	268.6	276.4	267.6
86	2020-12-29	7B	F	2020-07-15	LLKKBBAA.1	2020-07-25	PPEEJJF.1	2	1	2	2	C7bF3	8.53	-- aqua	8.53	14.09	20.7	29.54	36.87	45.2	54.8	69.2	C7bF3	82.6	99.6	119	134	157.2	167.8	183.4	195.6	210.6	C7bF3	220.4	247.6	252.2	259.8
87	2020-12-29	7B	F	2020-07-15	LLKKBBAA.1	2020-07-25	PPEEJJF.1	2	1	1	2	C7bF6	7.14	== red	7.14	11.45	17.75	26.1	33.08	39.6	49	61.4	C7bF6	74.4	89.8	107.2	123.4	139.6	146.4	162.4	176	185.8	C7bF6	187.4	210.6	216	222.4
88	2020-12-29	7B	M	2020-07-15	LLKKBBAA.1	2020-07-25	PPEEJJF.1	1	1	2	1	C7bM1	8.55	|--- aqua	8.55	14.12	20.59	30.48	37.8	45.2	55.2	71.8	C7bM1	93.2	116.2	146.2	174.2	212.2	237.6	263.8	298.4	336.2	C7bM1	338.4	399	410	415.4
89	2020-12-29	7B	M	2020-07-15	LLKKBBAA.1	2020-07-25	PPEEJJF.1	1	1	1	1	C7bM2	7.98	-- blue	7.98	12.25	19.28	28.07	36.03	42.4	53	66.4	C7bM2	82	101.8	125.8	151.2	186.6	209.8	232.4	262.6	298.2	C7bM2	301.8	359.6	375	381.8
90	2020-12-29	7B	M	2020-07-15	LLKKBBAA.1	2020-07-25	PPEEJJF.1	1	1	1	2	C7bM3	7.46	| | red	7.46	11.97	17.81	26.03	33.49	41.2	49.4	62	C7bM3	78.4	99.6	124	148	179.6	199.2	223.8	252.2	280.2	C7bM3	287.2	341.6	350.8	357.8
88	2021-01-03	8a	F	2020-07-20	PPQQ1DDK	2020-06-16	BB2AA21NNO.2	2	2	2	1	C8aF1	6.32		6.32	10.18	16.4	23.38	31.87	40.2	47.8	61.6	C8aF1	71.4	88.2	108.2	132.6	157.2	174.8	195.2	209.6	226.4	C8aF1	228.6	253	258.8	272.8
89	2021-01-03	8a	F	2020-07-20	PPQQ1DDK	2020-06-16	BB2AA21NNO.2	2	2	2	2	C8aF3	6.02		6.02	9.76	16.42	22.13	29.2	36.2	45.8	58.6	C8aF3	70.2	87.8	107.6	125.8	149.4	163.2	179.4	190	204.6	C8aF3	210	224.4	234.8	238.6
90	2021-01-03	8a	F	2020-07-20	PPQQ1DDK	2020-06-16	BB2AA21NNO.2	2	2	1	2	C8aF4	5.9		5.9	10.25	15.42	22.4	30.69	37.8	46.8	59	C8aF4	66	83	103.8	124.4	148.8	165.2	180	194	214	C8aF4	223.2	238	244.4	252.8
93	2021-01-03	8a	M	2020-07-20	PPQQ1DDK	2020-06-16	BB2AA21NNO.2	1	2	2	1	C8aM1	6.98		6.98	10.73	17.17	23.94	31.92	39.4	46	58.4	C8aM1	69.2	88	111.6	140.8	168.6	196.8	226.6	248.8	279.8	C8aM1	288.6	337	343.6	353
94	2021-01-03	8a	M	2020-07-20	PPQQ1DDK	2020-06-16	BB2AA21NNO.2	1	2	1	1	C8aM2	6.53		6.53	10.04	15.82	24.31	32.1	38.8	48.2	64	C8aM2	73.6	95.6	118.9	144	175.2	202	229.4	266.8	292.8	C8aM2	306	344.4	356.6	368.4
95	2021-01-03	8a	M	2020-07-20	PPQQ1DDK	2020-06-16	BB2AA21NNO.2	1	2	2	2	C8aM3	6.48		6.48	9.97	15.61	23.67	31.82	40.2	48.8	63.6	C8aM3	74.2	93.1	118.2	145.2	173.8	201.2	230	260	289.4	C8aM3	295.8	352.2	361.2	366.8
96	2021-01-03	8a	M	2020-07-20	PPQQ1DDK	2020-06-16	BB2AA21NNO.2	1	2	1	2	C8aM4	6.42		6.42	10.24	16.86	24.54	32.94	40.8	48.8	61.8	C8aM4	71.8	91	110	129.8	150.8	171	195.8	222.2	253.2	C8aM4	264.6	308.8	320	325.6
97	2021-01-12	8b	F	2020-07-20	PPQQ1DDK.3	2020-06-16	BB2AA21NNO.2	2	1	1	1	C8bF2	6.9		6.9	11.24	17.87	25.41	32.78	38.8	46.8	65.6	C8bF2	77.4	96.6	115.5	141.4	162.2	182.8	195	210.4	224	C8bF2	231.2	259.4	264	267.6
98	2021-01-12	8b	F	2020-07-20	PPQQ1DDK.3	2020-06-16	BB2AA21NNO.2	2	1	2	2	C8bF3	6.83		6.83	10.7	16.84	24.64	32.43	38.6	47.4	62.6	C8bF3	75.8	97	115.4	143.2	166.6	184.6	201	218.4	241	C8bF3	245.6	264.2	264.8	269
99	2021-01-12	8b	F	2020-07-20	PPQQ1DDK.3	2020-06-16	BB2AA21NNO.2	2	1	2	1	C8bF5	6.51		6.51	10.11	16.19	23.92	31.36	36.6	46.8	60.8	C8bF5	73.2	92.8	115.4	139.4	164	183.4	198	218	232	C8bF5	241.4	263.2	268.2	277.6
100	2021-01-12	8b	F	2020-07-20	PPQQ1DDK.3	2020-06-16	BB2AA21NNO.2	2	1	1	2	C8bF6	6.57		6.51	9.78	16.23	23.2	30.1	35.8	44.8	58.4	C8bF6	69.6	89.2	108.6	132.6	155.2	174	189.8	208.6	230.8	C8bF6	237.8	259.4	258.4	262.8
101	2021-01-12	8b	M	2020-07-20	PPQQ1DDK.3	2020-06-16	BB2AA21NNO.2	1	1	2	1	C8bM1	7.4		7.4	11.48	17.87	25.59	33.58	38.6	48.8	64.4	C8bM1	77.4	99.6	122	147.8	179.8	204.6	231.8	261.4	293.2	C8bM1	306.8	354.2	361.4	369.4
102	2021-01-12	8b	M	2020-07-20	PPQQ1DDK.3	2020-06-16	BB2AA21NNO.2	1	1	1	1	C8bM6	5.93		5.93	8.73	#NULL!	22.87	29.89	36.2	44.4	58.2	C8bM6	69.2	86.6	105.2	129	157	177	200.6	230.2	262.6	C8bM6	274.8	315	322	330.4
103	2020-01-12	9A	F	2020-07-02	BB3NN2C.2	2020-06-11	MMRRGG.1	2	2	2	2	C9aF3	6.61		6.61	10.59	15.68	22.95	29.81	34.8	42.2	55.2	C9aF3	65.4	84.2	106	127.4	152.8	166.8	178.8	194.8	189.4	C9aF3	211	234.2	241.6	246.8
104	2020-01-12	9A	F	2020-07-02	BB3NN2C.2	2020-06-11	MMRRGG.1	2	2	2	1	C9aF5	6.45		6.45	9.99	15.15	22.17	28.47	33	41.2	54.8	C9aF5	64.8	84.2	103.2	124.8	147.2	166.2	181	200	224	C9aF5	228	262.6	266.6	270.2
105	2020-01-12	9A	F	2020-07-02	BB3NN2C.2	2020-06-11	MMRRGG.1	2	2	1	2	C9aF6	6.32		6.32	10.38	15.05	21.99	29.66	34.8	43.4	54.8	C9aF6	67	86.8	108	134.4	156.8	172.2	190.2	205.2	228.8	C9aF6	229.4	263.4	269	270
106	2020-01-12	9A	M	2020-07-02	BB3NN2C.2	2020-06-11	MMRRGG.1	1	2	2	1	C9aM1	7.13		7.13	11.12	15.89	21.77	28.48	33.6	41	52.8	C9aM1	66.6	88.2	113.4	140	164.8	191.2	219.2	250	285.6	C9aM1	296.2	353.2	360	367.6
107	2020-01-12	9A	M	2020-07-02	BB3NN2C.2	2020-06-11	MMRRGG.1	1	2	2	2	C9aM3	6.58		6.58	10.73	15.69	21.92	29.7	34.2	42.4	55	C9aM3	70.4	91.4	113.6	137.4	165.4	193	219.4	247.4	286.6	C9aM3	296	348.4	355.4	357.6
108	2020-01-12	9A	M	2020-07-02	BB3NN2C.2	2020-06-11	MMRRGG.1	1	2	1	2	C9aM4	6.43		6.43	10.37	15.45	22.45	30.4	35	44.8	57.2	C9aM4	71.4	92	115.4	143.2	176	199	226.2	259.2	296.2	C9aM4	305.6	365.6	375	378.2
109	2020-01-12	9A	M	2020-07-02	BB3NN2C.2	2020-06-11	MMRRGG.1	1	2	1	1	C9aM6	6.15		6.15	10.43	15	21.6	27.84	33.2	41.4	55.6	C9aM6	69.6	92	114.6	142.6	172.6	202.4	229	260.2	299.8	C9aM6	306.4	360.6	370.2	378
110	2021-02-15	10A	F	2020-09-08	GGRRAAJJF	2020-06-03	EEMMB	2	2	1	1	C10aF1	8.33		8.33	12.74	18.81	26.16	33.81	40	53.6	68.6	C10aF1	81.6	104.2	124.2	144.8	165.6	182.6	201.6	218.8	238.8	C10aF1	237.8	264.2	275.2	274.2
111	2021-02-15	10A	F	2020-09-08	GGRRAAJJF	2020-06-03	EEMMB	2	2	2	1	C10aF2	8.23		8.23	13.07	18.51	25.71	32.87	39.2	51.6	66	C10aF2	77.4	93.2	112.2	129	151	165.6	181.6	197.2	219.2	C10aF2	221.4	243.4	250.2	253.2
112	2021-02-15	10A	F	2020-09-08	GGRRAAJJF	2020-06-03	EEMMB	2	2	1	2	C10aF3	8.11		8.11	12.43	17.71	25.42	32.19	39.2	54.4	69.6	C10aF3	83.6	106.8	128	144.8	168	186.2	202	226	239.8	C10aF3	241.8	270.6	267	276.6
113	2021-02-15	10A	F	2020-09-08	GGRRAAJJF	2020-06-03	EEMMB	2	2	2	2	C10aF4	7.78		7.78	12.12	17.56	24.48	31.93	38.2	48.4	61.6	C10aF4	71.8	87.8	108.8	128	147.4	162.4	178	192.4	211.1	C10aF4	217	242.4	247.2	252.8
114	2021-02-15	10A	M	2020-09-08	GGRRAAJJF	2020-06-03	EEMMB	1	2	1	1	C10aM1	8.93		8.93	13.2	19.42	26.3	33.84	44.4	55.4	71	C10aM1	84.6	106.6	132.8	159	188.8	216	254	279.8	315	C10aM1	335.2	364.6	375.2	384.2
115	2021-02-15	10A	M	2020-09-08	GGRRAAJJF	2020-06-03	EEMMB	1	2	2	1	C10aM2	8.84		8.84	13.19	19.8	26.57	33.02	41.6	56.4	72.4	C10aM2	87.4	107.8	133.2	158	185.8	210.8	241.2	266.8	298.2	C10aM2	310.6	355.4	369.6	380.4
116	2021-02-15	10A	M	2020-09-08	GGRRAAJJF	2020-06-03	EEMMB	1	2	1	2	C10aM3	8.56		8.56	13.32	19.23	26.85	34.23	41.4	55.6	72.6	C10aM3	87.2	107.4	131.6	160.6	189.6	217.4	250.4	278	310.6	C10aM3	326.4	376.4	392.6	406.8
117	2021-02-15	10A	M	2020-09-08	GGRRAAJJF	2020-06-03	EEMMB	1	2	2	2	C10aM4	8.43		8.43	12.38	18.84	25.31	33.87	39.8	53.2	69	C10aM4	85	106.8	132.6	160.4	190.8	220.8	254.8	289.8	327.8	C10aM4	342.8	390.8	403.4	414
118	2021-02-17	10B	F	2020-09-08	CS1F3 GGRRAAJJF	2020-06-03	EEMMB1	2	1	2	1	C10bF1	7.09		7.09	11.5	18.52	26.3	33.09	39.6	52.8	63	C10bF1	80.2	100	118.8	142.2	154.6	164.8	180.2	195	218	C10bF1	218.6	255	260	262.4
119	2021-02-17	10B	F	2020-09-08	CS1F3 GGRRAAJJF	2020-06-03	EEMMB1	2	1	1	1	C10bF2	6.9		6.9	11.08	18.09	25.12	32.58	38	49.2	62	C10bF2	72.4	90.6	109.2	127	143.2	160.8	173	183.4	201.6	C10bF2	196	225.6	230.4	227.2
120	2021-02-17	10B	F	2020-09-08	CS1F3 GGRRAAJJF	2020-06-03	EEMMB1	2	1	2	2	C10bF3	6.84		6.84	10.46	16.93	24.34	31.83	39.2	48.8	62	C10bF3	74.8	91.2	110.6	128.4	141	159	171.8	189.2	202.6	C10bF3	206.4	229.2	237.2	235.4
121	2021-02-17	10B	F	2020-09-08	CS1F3 GGRRAAJJF	2020-06-03	EEMMB1	2	1	1	2	C10bF4	6.61		6.61	10.46	17.39	24.41	30.61	36.8	47.8	62.4	C10bF4	71.6	87	109	129.8	148.6	167.4	188.8	207.6	224.8	C10bF4	229.4	266.2	277.4	275.6
122	2021-02-17	10B	M	2020-09-08	CS1F3 GGRRAAJJF	2020-06-03	EEMMB1	1	1	1	1	C10bM2	7.78		7.78	12.1	19.68	27.8	35.31	43	55.6	70.4	C10bM2	86.4	108	138.2	170.2	204.4	238.8	274.6	310.8	344	C10bM2	350.2	403.8	412.6	425.4
123	2021-02-17	10B	M	2020-09-08	CS1F3 GGRRAAJJF	2020-06-03	EEMMB1	1	1	2	2	C10bM3	7.76		7.76	12.54	19.94	22.59	36.41	42.8	53.8	67.8	C10bM3	83.4	105	131.2	159	189.4	219.2	253	284	308.6	C10bM3	321.8	383.2	388.4	396.8
124	2021-02-17	10B	M	2020-09-08	CS1F3 GGRRAAJJF	2020-06-03	EEMMB1	1	1	1	2	C10bM4	7.75		7.75	11.81	19.54	27.34	34.93	41.8	55.8	70.2	C10bM4	84.2	107.6	136.6	173	207	236.6	275	310	348.8	C10bM4	361.6	428.2	448.8	451.8
125	2021-02-17	10B	M	2020-09-08	CS1F3 GGRRAAJJF	2020-06-03	EEMMB1	1	1	2	1	C10bM5	7.73		7.73	12.11	19.08	27.05	33.8	41.4	52.6	68.2	C10bM5	81.2	101.8	126	157.6	186.6	215.4	249.4	279.2	306.4	C10bM5	317.2	373.8	389.4	397.4
126	2021-02-15	11A	F	2020-07-05	BBAA2KKO2	2020-07-09	PPQQA.1	2	1	1	1	C11aF1	6.98		6.98	10.73	16.59	23.92	31.32	37.2	49.4	64	C11aF1	79.4	101	124.6	145.6	165.6	183	203.8	224.2	239.4	C11aF1	246.8	273.4	271.4	271.8
127	2021-02-15	11A	F	2020-07-05	BBAA2KKO2	2020-07-09	PPQQA.1	2	1	2	1	C11aF2	6.85		6.85	10.25	15.34	20.77	28.3	34.8	45.2	59.8	C11aF2	73.2	91.4	115.8	134.4	154	170.8	187.2	205.2	222	C11aF2	222	239.6	252.2	257.4
128	2021-02-15	11A	F	2020-07-05	BBAA2KKO2	2020-07-09	PPQQA.1	2	1	1	2	C11aF3	6.84		6.84	10.1	15.96	22.78	29.86	36	48	63.2	C11aF3	75.6	95	111.2	133.8	152.4	167.8	187.6	207.6	221.4	C11aF3	227.8	245.4	251.4	258.8
129	2021-02-15	11A	M	2020-07-05	BBAA2KKO2	2020-07-09	PPQQA.1	1	1	1	1	C11aM1	7.75		7.75	11.69	18.08	24.73	31.58	38.4	48	62.6	C11aM1	74.2	96.4	121	148.6	178.2	207.4	239.2	273	303.8	C11aM1	#NULL!	#NULL!	#NULL!	383.6
130	2021-02-15	11A	M	2020-07-05	BBAA2KKO2	2020-07-09	PPQQA.1	1	1	1	2	C11aM3	7.53		7.53	10.82	17.18	23.26	30.69	37.2	48.6	61	C11aM3	71.4	93.8	116.4	145.8	172	197.6	222	259.2	282.8	C11aM3	295.4	335.4	343	356.8
131	2021-02-15	11A	M	2020-07-05	BBAA2KKO2	2020-07-09	PPQQA.1	1	1	2	1	C11aM6	6.18		6.18	9.32	14.3	20.42	27.81	34.6	43.4	56.4	C11aM6	68.4	89.8	113.2	139.6	170.4	195	226.4	258.2	286.4	C11aM6	#NULL!	#NULL!	#NULL!	355.6
132	2021-02-15	11A	M	2020-07-05	BBAA2KKO2	2020-07-09	PPQQA.1	1	1	2	2	C11aM8	6.67		6.67	9.63	14.92	21.37	28.4	35.4	45.4	57.8	C11aM8	70.6	93	119.6	146.4	173.2	199.2	225	255.2	286.6	C11aM8	294.6	333.4	343.2	346.6
133	2021-03-17	12A	F	2020-07-25	PPEEJJF.1	2020-07-05	BBAA2KKO2.1	2	2	1	1	C12aF2	7.5		7.5	11.02	15.48	21.34	27.18	33.81	45	59.2	C12aF2	76.6	95.4	116.4	136.4	158	174.8	190	203.4	218.4	C12aF2	219.6	243.6	246	249.2
134	2021-03-17	12A	F	2020-07-25	PPEEJJF.1	2020-07-05	BBAA2KKO2.1	2	2	1	2	C12aF4	7.36		7.36	10.93	14.6	19.46	25.61	31.51	42	54.6	C12aF4	71	89.6	108.6	127.6	148.2	164.2	177.6	187.6	205.6	C12aF4	209	228.6	228.4	232
135	2021-03-17	12A	M	2020-07-25	PPEEJJF.1	2020-07-05	BBAA2KKO2.1	1	2	2	1	C12aM1	8.62		8.62	12.36	16.54	22.77	28.17	35.42	48.6	62	C12aM1	79	101.4	127.8	153	177	201.8	223.8	254.6	285.8	C12aM1	294.6	346.8	351.8	355.8
136	2021-03-17	12A	M	2020-07-25	PPEEJJF.1	2020-07-05	BBAA2KKO2.1	1	2	1	1	C12aM2	8.52		8.52	11.48	16.49	21.86	27.12	33.09	44	56.2	C12aM2	71.2	87.8	105.9	133.2	154.2	178.6	204.2	226.8	254	C12aM2	271.4	321.2	324.8	336.6
137	2021-03-17	12A	M	2020-07-25	PPEEJJF.1	2020-07-05	BBAA2KKO2.1	1	2	2	2	C12aM3	8.42		8.42	11.72	15.95	21.8	27.82	34.17	46.8	60	C12aM3	76.2	94.2	119.4	143.4	167.8	197	218	244	272.4	C12aM3	281.4	328	334.6	344.2
138	2021-03-17	12A	M	2020-07-25	PPEEJJF.1	2020-07-05	BBAA2KKO2.1	1	2	1	2	C12aM4	8.08		8.08	11.02	15.77	21.22	27.23	34.04	46.4	60	C12aM4	75.4	94.4	120.2	146.6	171.8	199.2	223.6	255.4	281.8	C12aM4	290.8	343	348.8	357.4

## Sheet: Isolation
Number	DOB	Cohort_1	aSex	MomDOB	MomID	DadDOB	DadID	Sex	ExperGroup	DamPresent	SingleGrouped	RatID_3	PND1_Weight	TailMarking	RatID_4	P1_Pacing_first	P2P1	P3P1	P4P1	P5P1	P6P1	P7P1	P8P1	P9P1	P10P1	P11P1	P12P1	P13P1	P14P1	RatID_5	NumbDaysPacingOnFirstMeasure	PercDaysPaced1stMeasure	P1_Grooming_First	P1G2	P1G3	P1G4	P1G5	P1G6	P1G7	RatID_6	P1G8	P1G9	P1G10	P1G11	P1G12	P1G13	P1G14	NumberDaysGroomedFirstMeasure	NumbOfGrmgDays
13	2020-09-11	2AB	F	2020-05-19	DDKJJF.2	2020-05-22	NNOC	2	2	1	1	C2aF1	6.37	||| =_ R aqu	C2aF1															C2aF1										C2aF1
21	2020-09-11	2AE	F	2020-05-19	DDKJJF.2	2020-05-22	NNOC	2	2	2	1	C2aF2	6.74	||| -- RR aq aq	C2aF2															C2aF2										C2aF2
17	2020-09-11	2AB	F	2020-05-19	DDKJJF.2	2020-05-22	NNOC	2	2	1	2	C2aF3	7.16	-- red	C2aF3															C2aF3										C2aF3
22	2020-09-11	2AE	F	2020-05-19	DDKJJF.2	2020-05-22	NNOC	2	2	2	2	C2aF5	6.4	= red blue	C2aF5															C2aF5										C2aF5
18	2020-09-11	2AB	M	2020-05-19	DDKJJF.2	2020-05-22	NNOC	1	2	1	1	C2aM1	7.93	| | | red red blu	C2aM1															C2aM1										C2aM1
20	2020-09-11	2AB	M	2020-05-19	DDKJJF.2	2020-05-22	NNOC	1	2	1	2	C2aM3	7.56	| + | red red blk	C2aM3															C2aM3										C2aM3
14	2020-09-11	2AE	M	2020-05-19	DDKJJF.2	2020-05-22	NNOC	1	2	2	1	C2aM4	7.69	| | red	C2aM4															C2aM4										C2aM4
15	2020-09-11	2AE	M	2020-05-19	DDKJJF.2	2020-05-22	NNOC	1	2	2	2	C2aM5	7.65	= red green	C2aM5															C2aM5										C2aM5
27	2020-09-13	2BC	F	2020-05-19	DDKJJF.3	2020-05-22	NNOC	2	1	1	2	C2bF3	6.77	=_ G R blue	C2bF3															C2bF3										C2bF3
31	2020-09-13	2BD	F	2020-05-19	DDKJJF.3	2020-05-22	NNOC	2	1	2	2	C2bF4	6.59	-- black	C2bF4															C2bF4										C2bF4
30	2020-09-13	2BD	F	2020-05-19	DDKJJF.3	2020-05-22	NNOC	2	1	2	1	C2bF6	6.88	= blue lime	C2bF6															C2bF6										C2bF6
26	2020-09-13	2BC	F	2020-05-19	DDKJJF.3	2020-05-22	NNOC	2	1	1	1	C2bF7	7.28	= green red	C2bF7															C2bF7										C2bF7
29	2020-09-13	2BD	M	2020-05-19	DDKJJF.3	2020-05-22	NNOC	1	1	2	1	C2bM1	7.01	= aqua red	C2bM1															C2bM1										C2bM1
33	2020-09-13	2BD	M	2020-05-19	DDKJJF.3	2020-05-22	NNOC	1	1	2	2	C2bM2	7.78	=_ L blk L	C2bM2															C2bM2										C2bM2
28	2020-09-13	2BC	M	2020-05-19	DDKJJF.3	2020-05-22	NNOC	1	1	1	2	C2bM3	6.58	=_ R green R	C2bM3															C2bM3										C2bM3
35	2020-10-09	3AY	F	2020-05-24	LLKKEEMM.2	2020-03-30	PPQQ.3	2	1	2	2	C3aF2	6.13	| - red lime	C3aF2															C3aF2										C3aF2
34	2020-10-09	3AY	F	2020-05-24	LLKKEEMM.2	2020-03-30	PPQQ.3	2	1	2	1	C3aF4	5.69	|| lime	C3aF4															C3aF4										C3aF4
36	2020-10-09	3AY	F	2020-05-24	LLKKEEMM.2	2020-03-30	PPQQ.3	2	1	1	1	C3aF5	5.53	| - | red	C3aF5															C3aF5										C3aF5
39	2020-10-09	3AY	M	2020-05-24	LLKKEEMM.2	2020-03-30	PPQQ.3	1	1	2	1	C3aM1	6.9	= aqua	C3aM1															C3aM1										C3aM1
38	2020-10-09	3AY	M	2020-05-24	LLKKEEMM.2	2020-03-30	PPQQ.3	1	1	2	2	C3aM2	6.62	| | red	C3aM2															C3aM2										C3aM2
37	2020-10-09	3AY	M	2020-05-24	LLKKEEMM.2	2020-03-30	PPQQ.3	1	1	1	2	C3aM6	6.26	| red	C3aM6															C3aM6										C3aM6
47	2020-10-10	4A	F	2020-05-29	KKPPLLQQ.1	2020-05-31	RRA.1	2	1	2	1	C4aF1	9.05	-- - lime	C4aF1	0	0	0	0	0	0	0	0	0	0	0	0	0	0	C4aF1	0	0	0	0	0	0	0	0	0	C4aF1	0	0	0	0	1	0	1	2	14
55	2020-10-10	4A	F	2020-05-29	KKPPLLQQ.1	2020-05-31	RRA.1	2	1	1	2	C4aF2	8.79	l-- - red aqua	C4aF2	0	0	0	0	0	0	0	0	0	0	1	0	1	0	C4aF2	2	14.2857	0	0	0	0	0	0	0	C4aF2	0	0	0	0	0	0	0	0	14
51	2020-10-10	4A	F	2020-05-29	KKPPLLQQ.1	2020-05-31	RRA.1	2	1	2	2	C4aF3	8.35	ll-- - purple	C4aF3	0	0	0	0	0	0	0	0	0	0	0	0	0	0	C4aF3	0	0	0	0	0	0	0	0	0	C4aF3	0	0	0	1	1	0	0	2	14
54	2020-10-10	4A	F	2020-05-29	KKPPLLQQ.1	2020-05-31	RRA.1	2	1	1	1	C4aF6	7.37	l - aqua	C4aF6	0	0	0	0	0	0	0	0	0	0	0	0	0	0	C4aF6	0	0	0	0	0	0	0	0	0	C4aF6	0	0	0	0	0	0	1	1	14
46	2020-10-10	4A	M	2020-05-29	KKPPLLQQ.1	2020-05-31	RRA.1	1	1	2	1	C4aM1	8.99	l - lime	C4aM1	0	0	0	0	0	0	0	0	0	0	0	0	0	0	C4aM1	0	0	0	0	0	0	0	0	0	C4aM1	0	0	0	0	0	0	0	0	14
53	2020-10-10	4A	M	2020-05-29	KKPPLLQQ.1	2020-05-31	RRA.1	1	1	1	1	C4aM4	7.47	-- - purple	C4aM4	0	0	0	0	0	0	0	0	0	0	0	1	0	0	C4aM4	1	7.14286	0	0	0	0	0	0	0	C4aM4	0	0	0	0	0	0	1	1	14
49	2020-10-10	4A	M	2020-05-29	KKPPLLQQ.1	2020-05-31	RRA.1	1	1	2	2	C4aM5	7.06	l-- - blue red	C4aM5	0	0	0	0	0	0	0	0	0	0	0	0	0	0	C4aM5	0	0	0	0	0	0	0	0	0	C4aM5	0	0	0	0	0	0	0	0	14
57	2020-10-10	4A	M	2020-05-29	KKPPLLQQ.1	2020-05-31	RRA.1	1	1	1	2	C4aM6	6.87	l l - purple	C4aM6	0	0	0	0	0	0	0	0	0	0	1	0	0	0	C4aM6	1	7.14286	0	0	0	0	0	0	0	C4aM6	0	0	0	0	1	0	0	1	14
48	2020-10-10	4B	F	2020-05-29	KKPPLLQQ.2	2020-05-31	RRA.1	2	2	2	1	C4bF3	6.29	| - blue	C4bF3	0	0	0	0	0	0	0	0	0	0	0	0	0	0	C4bF3	0	0	0	0	0	0	0	0	0	C4bF3	0	0	0	0	0	0	0	0	14
49	2020-10-10	4B	F	2020-05-29	KKPPLLQQ.2	2020-05-31	RRA.1	2	2	1	1	C4bF4	6	= lime	C4bF4	0	0	0	0	0	0	0	0	0	0	0	0	0	0	C4bF4	0	0	0	0	0	0	0	0	0	C4bF4	0	0	0	0	0	0	0	0	14
50	2020-10-10	4B	F	2020-05-29	KKPPLLQQ.2	2020-05-31	RRA.1	2	2	1	2	C4bF5	5.95	| | aqua red	C4bF5	0	0	0	0	0	0	0	0	0	0	0	1	0	0	C4bF5	1	7.14286	0	0	0	0	0	0	0	C4bF5	0	0	0	0	0	0	0	0	14
51	2020-10-10	4B	F	2020-05-29	KKPPLLQQ.2	2020-05-31	RRA.1	2	2	2	2	C4bF6	5.57	| - red	C4bF6	0	0	0	0	0	0	0	0	0	0	0	0	0	0	C4bF6	0	0	0	0	0	0	0	0	0	C4bF6	0	0	0	0	0	0	0	0	14
52	2020-10-10	4B	M	2020-05-29	KKPPLLQQ.2	2020-05-31	RRA.1	1	2	2	2	C4bM1	7.19	| = blue	C4bM1	0	0	0	0	0	0	0	0	0	0	0	0	0	0	C4bM1	0	0	0	0	0	0	0	0	0	C4bM1	0	0	0	0	0	0	0	0	14
54	2020-10-10	4B	M	2020-05-29	KKPPLLQQ.2	2020-05-31	RRA.1	1	2	1	1	C4bM2	7.04	| - aqua	C4bM2	0	0	0	0	0	0	0	0	0	0	0	0	0	0	C4bM2	0	0	0	0	0	0	0	0	0	C4bM2	0	0	0	0	0	0	0	0	14
55	2020-10-10	4B	M	2020-05-29	KKPPLLQQ.2	2020-05-31	RRA.1	1	2	1	2	C4bM4	6.97	= purple	C4bM4	0	0	0	0	0	0	0	0	0	0	0	0	0	0	C4bM4	0	0	0	0	0	0	0	0	0	C4bM4	0	0	0	0	0	0	0	0	14
53	2020-10-10	4B	M	2020-05-29	KKPPLLQQ.2	2020-05-31	RRA.1	1	2	2	1	C4bM6	6.56	| - purple	C4bM6	0	0	0	0	0	0	0	0	0	0	0	0	0	0	C4bM6	0	0	0	0	0	0	0	0	0	C4bM6	0	0	0	0	0	0	0	0	14
54	2020-11-05	5A	F	2020-05-31	RR22A.1	2020-06-27	JJFAALLKK	2	2	1	2	C5aF3	5.86	-- - lime	C5aF3	0	0	0	0	0	0	0	0	0	0	0	0	0	0	C5aF3	0	0	0	0	0	0	0	0	0	C5aF3	0	0	0	0	0	0	1	1	14
55	2020-11-05	5A	F	2020-05-31	RR22A.1	2020-06-27	JJFAALLKK	2	2	1	1	C5aF4	6.03	= - aqua	C5aF4	0	0	0	0	0	0	0	0	0	0	0	0	0	0	C5aF4	0	0	0	0	0	0	0	0	0	C5aF4	1	0	0	0	0	0	0	1	14
56	2020-11-05	5A	F	2020-05-31	RR22A.1	2020-06-27	JJFAALLKK	2	2	2	2	C5aF5	6.67		C5aF5	0	0	0	0	0	0	0	0	0	0	0	0	0	0	C5aF5	0	0	0	0	0	0	0	0	0	C5aF5	0	0	0	0	0	0	0	0	14
57	2020-11-05	5A	F	2020-05-31	RR22A.1	2020-06-27	JJFAALLKK	2	2	2	1	C5aF6	6.99		C5aF6	0	0	0	0	0	0	0	0	0	0	0	0	0	0	C5aF6	0	0	0	0	0	0	0	0	0	C5aF6	0	0	0	0	0	0	0	0	14
58	2020-11-05	5A	M	2020-05-31	RR22A.1	2020-06-27	JJFAALLKK	1	2	2	1	C5aM1	7.1		C5aM1	0	0	0	0	0	0	0	0	0	0	0	0	0	0	C5aM1	0	0	0	0	0	0	0	0	0	C5aM1	0	0	0	0	0	0	0	0	14
59	2020-11-05	5A	M	2020-05-31	RR22A.1	2020-06-27	JJFAALLKK	1	2	1	1	C5aM2	6.54	l - blue	C5aM2	0	0	0	0	0	0	0	0	0	0	0	0	0	0	C5aM2	0	0	0	0	0	0	0	0	0	C5aM2	0	0	0	0	0	0	0	0	14
60	2020-11-05	5A	M	2020-05-31	RR22A.1	2020-06-27	JJFAALLKK	1	2	2	2	C5aM3	6.64		C5aM3	0	0	0	0	0	0	0	0	0	0	0	0	0	0	C5aM3	0	0	0	0	0	0	0	0	0	C5aM3	0	0	0	0	0	0	0	0	14
61	2020-11-05	5A	M	2020-05-31	RR22A.1	2020-06-27	JJFAALLKK	1	2	1	2	C5aM6	6.81	l H - red aqua	C5aM6	0	0	0	0	0	0	0	0	0	0	0	0	0	0	C5aM6	0	0	0	0	0	0	0	0	0	C5aM6	0	0	0	0	0	0	1	1	14
62	2020-11-08	5B	F	2020-05-31	RR22A.3	2020-06-27	JJFAALLKK	2	1	1	2	C5bF2	7.24		C5bF2	0	0	0	0	0	0	0	0	0	0	1	0	0	0	C5bF2	1	7.14286	0	0	0	0	0	0	0	C5bF2	0	0	0	0	0	0	1	1	14
63	2020-11-08	5B	F	2020-05-31	RR22A.3	2020-06-27	JJFAALLKK	2	1	2	1	C5bF3	8.04		C5bF3	0	0	0	0	0	0	0	0	0	0	1	0	1	0	C5bF3	2	14.2857	0	0	0	0	0	1	0	C5bF3	0	0	0	0	0	0	0	1	14
64	2020-11-08	5B	F	2020-05-31	RR22A.3	2020-06-27	JJFAALLKK	2	1	2	2	C5bF4	7.1		C5bF4	0	0	0	0	0	0	0	0	0	0	0	0	0	1	C5bF4	1	7.14286	0	0	0	1	0	0	0	C5bF4	0	0	0	0	0	0	0	1	14
65	2020-11-08	5B	M	2020-05-31	RR22A.3	2020-06-27	JJFAALLKK	1	1	2	2	C5bM1	8.58		C5bM1	0	0	0	0	0	0	0	0	0	0	0	0	0	0	C5bM1	0	0	0	0	0	0	0	0	0	C5bM1	0	0	0	0	0	0	0	0	14
66	2020-11-08	5B	M	2020-05-31	RR22A.3	2020-06-27	JJFAALLKK	1	1	1	1	C5bM2	8.74		C5bM2	0	0	0	0	0	0	0	0	0	0	1	0	1	0	C5bM2	2	14.2857	0	0	0	0	0	0	0	C5bM2	0	0	0	0	0	0	0	0	14
67	2020-11-08	5B	M	2020-05-31	RR22A.3	2020-06-27	JJFAALLKK	1	1	2	1	C5bM5	7.44		C5bM5	0	0	0	0	0	0	0	0	0	0	0	0	0	1	C5bM5	1	7.14286	0	0	0	0	0	0	0	C5bM5	0	0	0	1	1	0	0	2	14
68	2020-11-08	5B	M	2020-05-31	RR22A.3	2020-06-27	JJFAALLKK	1	1	1	2	C5bM6	8.39		C5bM6	0	0	0	0	0	0	0	0	0	0	1	1	1	0	C5bM6	3	21.4286	0	0	0	0	0	0	0	C5bM6	0	0	0	0	0	0	0	0	14
#NULL!	2020-12-05	6A	F	2020-06-13	KKPP4.4	2020-07-02	BB3NN2CC.3	2	1	1	1	C6aF3	7.79		C6aF3	0	0	0	0	0	0	0	0	0	0	0	0	0	0	C6aF3	0	0	0	0	0	0	0	0	0	C6aF3	1	0	1	0	0	0	0	2	14
#NULL!	2020-12-05	6A	F	2020-06-13	KKPP4.4	2020-07-02	BB3NN2CC.3	2	1	2	2	C6aF4	7.62		C6aF4	0	0	0	0	0	0	0	0	0	0	0	0	0	0	C6aF4	0	0	0	0	0	0	0	0	0	C6aF4	0	0	0	0	1	1	0	2	14
#NULL!	2020-12-05	6A	F	2020-06-13	KKPP4.4	2020-07-02	BB3NN2CC.3	2	1	1	2	C6aF5	7.57		C6aF5	0	0	0	0	0	0	0	0	0	0	0	0	0	0	C6aF5	0	0	0	0	0	0	0	0	0	C6aF5	0	0	0	0	0	0	0	0	14
#NULL!	2020-12-05	6A	F	2020-06-13	KKPP4.4	2020-07-02	BB3NN2CC.3	2	1	2	1	C6aF6	7.45		C6aF6	0	0	0	0	0	0	0	0	0	0	1	0	0	0	C6aF6	1	7.14286	0	1	1	0	0	0	0	C6aF6	0	0	0	1	0	0	0	3	14
#NULL!	2020-12-05	6A	M	2020-06-13	KKPP4.4	2020-07-02	BB3NN2CC.3	1	1	1	2	C6aM1	8.92		C6aM1	0	0	0	0	0	0	0	0	1	0	0	1	0	0	C6aM1	2	14.2857	0	0	0	0	0	0	0	C6aM1	0	0	0	0	1	0	0	1	14
#NULL!	2020-12-05	6A	M	2020-06-13	KKPP4.4	2020-07-02	BB3NN2CC.3	1	1	2	1	C6aM2	8.84		C6aM2	0	0	0	0	0	0	0	0	0	0	0	0	0	0	C6aM2	0	0	0	1	0	0	0	0	0	C6aM2	0	0	0	0	0	0	0	1	14
#NULL!	2020-12-05	6A	M	2020-06-13	KKPP4.4	2020-07-02	BB3NN2CC.3	1	1	1	1	C6aM5	7.2		C6aM5	0	0	0	0	0	0	0	0	1	1	0	0	0	0	C6aM5	2	14.2857	0	0	0	0	0	0	0	C6aM5	0	0	0	0	0	0	0	0	14
#NULL!	2020-12-05	6A	M	2020-06-13	KKPP4.4	2020-07-02	BB3NN2CC.3	1	1	2	2	C6aM6	7.06		C6aM6	0	0	0	0	0	0	0	0	0	0	0	0	0	0	C6aM6	0	0	0	1	0	0	0	0	1	C6aM6	1	0	0	0	1	0	0	4	14
#NULL!	2020-12-22	7A	F	2020-07-15	LLKKBBAA.2	2020-07-25	PPEEJJF	2	2	1	1	C7aF1	8.3	| | red aqua	C7aF1	0	0	0	0	0	0	0	0	0	0	0	0	0	0	C7aF1	0	0	0	0	0	0	0	0	0	C7aF1	0	0	0	0	0	0	0	0	14
#NULL!	2020-12-22	7A	F	2020-07-15	LLKKBBAA.2	2020-07-25	PPEEJJF	2	2	2	1	C7aF2	7.83	-- blue	C7aF2	0	0	0	0	0	0	0	0	0	0	0	0	0	0	C7aF2	0	0	0	0	0	0	0	0	0	C7aF2	0	0	0	0	0	0	1	1	14
#NULL!	2020-12-22	7A	F	2020-07-15	LLKKBBAA.2	2020-07-25	PPEEJJF	2	2	1	2	C7aF3	7.73	| | red	C7aF3	0	0	0	0	0	0	0	0	0	0	0	0	0	0	C7aF3	0	0	0	0	0	0	0	0	0	C7aF3	0	0	0	0	0	0	0	0	14
#NULL!	2020-12-22	7A	F	2020-07-15	LLKKBBAA.2	2020-07-25	PPEEJJF	2	2	2	2	C7aF4	7.31	== blue lime	C7aF4	0	0	0	0	0	0	0	0	0	0	0	0	0	0	C7aF4	0	0	0	0	0	0	0	0	0	C7aF4	0	0	0	0	0	0	0	0	14
#NULL!	2020-12-22	7A	M	2020-07-15	LLKKBBAA.2	2020-07-25	PPEEJJF	1	2	1	1	C7aM1	8.02	== red	C7aM1	0	0	0	0	0	0	0	0	0	0	0	0	0	1	C7aM1	1	7.14286	0	0	0	0	0	0	0	C7aM1	0	0	0	0	0	0	0	0	14
#NULL!	2020-12-22	7A	M	2020-07-15	LLKKBBAA.2	2020-07-25	PPEEJJF	1	2	2	1	C7aM2	7.87	== red lime	C7aM2	0	0	0	0	0	0	0	0	0	0	0	0	0	0	C7aM2	0	0	0	0	0	0	0	0	0	C7aM2	0	0	0	0	0	1	0	1	14
#NULL!	2020-12-22	7A	M	2020-07-15	LLKKBBAA.2	2020-07-25	PPEEJJF	1	2	1	2	C7aM3	7.58	|-- aqua	C7aM3	0	0	0	0	0	0	0	0	0	0	0	0	0	0	C7aM3	0	0	0	0	0	0	0	0	0	C7aM3	0	0	0	0	0	0	0	0	14
#NULL!	2020-12-22	7A	M	2020-07-15	LLKKBBAA.2	2020-07-25	PPEEJJF	1	2	2	2	C7aM6	6.12	| | lime	C7aM6	0	0	0	0	0	0	0	0	0	0	0	0	0	0	C7aM6	0	0	0	0	0	0	0	0	0	C7aM6	0	0	0	0	0	1	0	1	14
#NULL!	2020-12-29	7B	F	2020-07-15	LLKKBBAA.1	2020-07-25	PPEEJJF	2	1	2	1	C7bF1	8.8	|-- red lime	C7bF1	0	0	0	0	0	0	0	0	0	0	0	0	0	1	C7bF1	1	7.14286	0	0	0	0	0	0	0	C7bF1	0	0	0	1	0	0	0	1	14
#NULL!	2020-12-29	7B	F	2020-07-15	LLKKBBAA.1	2020-07-25	PPEEJJF	2	1	1	1	C7bF2	8.61	|-- blue	C7bF2	0	0	0	0	0	0	0	0	0	0	0	0	0	1	C7bF2	1	7.14286	0	0	0	1	0	0	0	C7bF2	0	0	0	1	0	0	1	3	14
#NULL!	2020-12-29	7B	F	2020-07-15	LLKKBBAA.1	2020-07-25	PPEEJJF	2	1	2	2	C7bF3	8.53	-- aqua	C7bF3	0	0	0	0	0	0	0	0	0	1	0	0	0	1	C7bF3	2	14.2857	0	0	0	0	0	0	0	C7bF3	0	0	0	0	0	0	1	1	14
#NULL!	2020-12-29	7B	F	2020-07-15	LLKKBBAA.1	2020-07-25	PPEEJJF	2	1	1	2	C7bF6	7.14	== red	C7bF6	0	0	0	0	0	0	0	0	0	0	0	0	0	0	C7bF6	0	0	0	0	0	0	0	0	0	C7bF6	0	0	0	0	0	0	0	0	14
#NULL!	2020-12-29	7B	M	2020-07-15	LLKKBBAA.1	2020-07-25	PPEEJJF	1	1	2	1	C7bM1	8.55	|-- aqua	C7bM1	0	0	0	0	0	0	0	1	0	0	1	0	0	1	C7bM1	3	21.4286	0	0	0	0	0	0	0	C7bM1	1	0	0	0	0	0	1	2	14
#NULL!	2020-12-29	7B	M	2020-07-15	LLKKBBAA.1	2020-07-25	PPEEJJF	1	1	1	1	C7bM2	7.98	-- blue	C7bM2	0	0	0	0	0	0	0	1	1	0	1	0	0	0	C7bM2	3	21.4286	0	0	0	0	0	0	0	C7bM2	0	0	0	0	0	0	0	0	14
#NULL!	2020-12-29	7B	M	2020-07-15	LLKKBBAA.1	2020-07-25	PPEEJJF	1	1	1	2	C7bM3	7.46	| | red	C7bM3	0	0	0	0	0	0	0	0	0	0	0	0	0	0	C7bM3	0	0	0	0	0	0	0	0	0	C7bM3	0	0	0	1	0	0	0	1	14
88	2021-01-03	8a	F	2020-07-20	PPQQ1DDK	2020-06-16	BB2AA21NNO.2	2	2	2	1	C8aF1	6.32	-- red	C8aF1	0	0	0	0	0	0	0	0	0	0	0	0	0	0	C8aF1	0	0	0	0	0	0	0	0	0	C8aF1	0	0	0	0	0	0	0	0	14
89	2021-01-03	8a	F	2020-07-20	PPQQ1DDK	2020-06-16	BB2AA21NNO.2	2	2	2	2	C8aF3	6.02	| | red aqua	C8aF3	0	0	0	0	0	0	0	0	0	0	0	0	0	1	C8aF3	1	7.14286	0	0	0	0	1	0	0	C8aF3	0	0	0	0	0	0	0	1	14
90	2021-01-03	8a	F	2020-07-20	PPQQ1DDK	2020-06-16	BB2AA21NNO.2	2	2	1	2	C8aF4	5.9	| red	C8aF4	0	0	0	0	0	0	0	0	0	0	0	0	0	0	C8aF4	0	0	0	0	0	0	0	0	0	C8aF4	0	0	0	0	0	0	0	0	14
93	2021-01-03	8a	M	2020-07-20	PPQQ1DDK	2020-06-16	BB2AA21NNO.2	1	2	2	1	C8aM1	6.98	| lime	C8aM1	0	0	0	0	0	0	0	0	0	0	0	0	0	1	C8aM1	1	7.14286	0	0	0	0	1	0	0	C8aM1	0	0	0	0	0	0	0	1	14
94	2021-01-03	8a	M	2020-07-20	PPQQ1DDK	2020-06-16	BB2AA21NNO.2	1	2	1	1	C8aM2	6.53	|-- red aqua	C8aM2	0	0	0	0	0	0	0	0	1	0	0	0	0	1	C8aM2	2	14.2857	0	0	0	0	0	0	0	C8aM2	0	0	0	0	0	0	0	0	14
95	2021-01-03	8a	M	2020-07-20	PPQQ1DDK	2020-06-16	BB2AA21NNO.2	1	2	2	2	C8aM3	6.48	| | lime	C8aM3	0	0	0	0	0	0	0	0	0	0	0	0	0	0	C8aM3	0	0	0	0	0	0	1	0	0	C8aM3	0	0	0	0	0	0	0	1	14
96	2021-01-03	8a	M	2020-07-20	PPQQ1DDK	2020-06-16	BB2AA21NNO.2	1	2	1	2	C8aM4	6.42	|-- blue	C8aM4	0	0	0	0	0	0	0	0	0	0	0	0	0	0	C8aM4	0	0	0	0	0	0	0	0	0	C8aM4	0	0	0	0	0	0	0	0	14
97	2021-01-12	8b	F	2020-07-20	PPQQ1DDK.3	2020-06-16	BB2AA21NNO.2	2	1	1	1	C8bF2	6.9	| aqua	C8bF2	0	0	0	0	0	0	0	0	0	1	0	0	1	0	C8bF2	2	14.2857	0	0	0	0	0	0	0	C8bF2	0	0	0	0	0	0	0	0	14
98	2021-01-12	8b	F	2020-07-20	PPQQ1DDK.3	2020-06-16	BB2AA21NNO.2	2	1	2	2	C8bF3	6.83	|-- blue	C8bF3	0	0	0	0	0	0	0	0	0	0	0	0	0	0	C8bF3	0	0	0	0	0	1	0	0	0	C8bF3	0	0	0	0	0	0	0	1	14
99	2021-01-12	8b	F	2020-07-20	PPQQ1DDK.3	2020-06-16	BB2AA21NNO.2	2	1	2	1	C8bF5	6.51	| | red aqua	C8bF5	0	0	0	0	0	0	0	0	0	0	1	0	1	1	C8bF5	3	21.4286	0	0	0	0	0	0	0	C8bF5	0	0	0	0	0	0	0	0	14
100	2021-01-12	8b	F	2020-07-20	PPQQ1DDK.3	2020-06-16	BB2AA21NNO.2	2	1	1	2	C8bF6	6.57	| red	C8bF6	0	0	0	0	0	0	0	0	0	0	0	1	0	0	C8bF6	1	7.14286	1	0	0	0	0	0	0	C8bF6	0	0	0	1	0	1	0	3	14
101	2021-01-12	8b	M	2020-07-20	PPQQ1DDK.3	2020-06-16	BB2AA21NNO.2	1	1	2	1	C8bM1	7.4	| | blue	C8bM1	0	0	0	0	0	0	0	0	0	0	0	0	1	0	C8bM1	1	7.14286	0	0	0	0	0	0	0	C8bM1	0	0	0	1	0	1	0	2	14
102	2021-01-12	8b	M	2020-07-20	PPQQ1DDK.3	2020-06-16	BB2AA21NNO.2	1	1	1	1	C8bM6	5.93	== lime	C8bM6	0	0	0	0	0	0	0	0	0	0	1	0	1	1	C8bM6	3	21.4286	0	0	0	0	0	0	0	C8bM6	0	0	0	0	0	0	0	0	14
103	2020-01-12	9A	F	2020-07-02	BB3NN2C.2	2020-06-11	MMRRGG.1	2	2	2	2	C9aF3	6.61	|-- lime	C9aF3	0	0	0	0	0	0	0	0	0	0	0	0	0	0	C9aF3	0	0	0	0	0	0	0	0	0	C9aF3	0	0	0	0	1	0	0	1	14
104	2020-01-12	9A	F	2020-07-02	BB3NN2C.2	2020-06-11	MMRRGG.1	2	2	2	1	C9aF5	6.45	-- aqua	C9aF5	0	0	0	0	0	0	0	0	0	0	1	0	0	0	C9aF5	1	7.14286	0	0	1	0	0	1	0	C9aF5	0	0	0	0	0	0	0	2	14
105	2020-01-12	9A	F	2020-07-02	BB3NN2C.2	2020-06-11	MMRRGG.1	2	2	1	2	C9aF6	6.32	== red	C9aF6	0	0	0	0	0	0	0	0	0	0	0	0	0	0	C9aF6	0	0	0	0	0	0	0	0	0	C9aF6	0	0	0	0	0	0	0	0	14
106	2020-01-12	9A	M	2020-07-02	BB3NN2C.2	2020-06-11	MMRRGG.1	1	2	2	1	C9aM1	7.13	|-- red	C9aM1	0	0	0	0	0	0	0	0	0	0	0	0	0	0	C9aM1	0	0	0	0	0	0	0	0	0	C9aM1	0	0	0	0	0	0	0	0	14
107	2020-01-12	9A	M	2020-07-02	BB3NN2C.2	2020-06-11	MMRRGG.1	1	2	2	2	C9aM3	6.58	-- red	C9aM3	0	0	0	0	0	0	0	0	0	0	0	0	0	0	C9aM3	0	0	0	0	0	0	0	0	0	C9aM3	0	0	0	0	0	0	0	0	14
108	2020-01-12	9A	M	2020-07-02	BB3NN2C.2	2020-06-11	MMRRGG.1	1	2	1	2	C9aM4	6.43	|-- aqua	C9aM4	0	0	0	0	0	0	0	0	0	0	0	0	0	0	C9aM4	0	0	0	0	0	0	0	0	1	C9aM4	0	0	0	0	0	0	0	1	14
109	2020-01-12	9A	M	2020-07-02	BB3NN2C.2	2020-06-11	MMRRGG.1	1	2	1	1	C9aM6	6.15	== blue	C9aM6	0	0	0	0	0	0	0	0	0	0	0	0	0	0	C9aM6	0	0	0	0	0	0	0	0	1	C9aM6	0	0	0	1	0	0	0	2	14
110	2021-02-15	10A	F	2020-09-08	GGRRAAJJF	2020-06-03	EEMMB	2	2	1	1	C10aF1	8.33	|-- lime	C10aF1	0	0	0	0	0	0	0	0	0	0	0	0	0	0	C10aF1	0	0	0	0	0	0	0	0	0	C10aF1	0	0	0	0	0	0	0	0	14
111	2021-02-15	10A	F	2020-09-08	GGRRAAJJF	2020-06-03	EEMMB	2	2	2	1	C10aF2	8.23	| red	C10aF2	0	0	0	0	0	0	0	0	0	0	0	0	0	0	C10aF2	0	0	0	0	0	0	0	0	0	C10aF2	0	0	0	0	0	0	0	0	14
112	2021-02-15	10A	F	2020-09-08	GGRRAAJJF	2020-06-03	EEMMB	2	2	1	2	C10aF3	8.11	|== blue	C10aF3	0	0	0	0	0	0	0	0	0	0	0	0	0	0	C10aF3	0	0	0	0	0	0	0	0	0	C10aF3	0	0	0	0	0	0	0	0	14
113	2021-02-15	10A	F	2020-09-08	GGRRAAJJF	2020-06-03	EEMMB	2	2	2	2	C10aF4	7.78	-- lime	C10aF4	0	0	0	0	0	0	0	0	0	0	0	0	0	0	C10aF4	0	0	0	0	0	0	0	0	0	C10aF4	0	0	0	0	1	0	0	1	14
114	2021-02-15	10A	M	2020-09-08	GGRRAAJJF	2020-06-03	EEMMB	1	2	1	1	C10aM1	8.93	== red lime	C10aM1	0	0	0	0	0	0	0	0	1	0	0	0	0	0	C10aM1	1	7.14286	0	0	0	0	0	0	0	C10aM1	0	0	0	0	0	0	0	0	14
115	2021-02-15	10A	M	2020-09-08	GGRRAAJJF	2020-06-03	EEMMB	1	2	2	1	C10aM2	8.84	|-- aqua	C10aM2	0	0	0	0	0	0	0	0	0	0	0	0	1	0	C10aM2	1	7.14286	0	0	0	0	0	0	0	C10aM2	0	0	0	0	0	0	0	0	14
116	2021-02-15	10A	M	2020-09-08	GGRRAAJJF	2020-06-03	EEMMB	1	2	1	2	C10aM3	8.56	| lime	C10aM3	0	0	0	0	0	0	0	0	0	0	0	0	0	0	C10aM3	0	0	0	0	0	0	0	0	0	C10aM3	0	0	0	0	0	0	0	0	14
117	2021-02-15	10A	M	2020-09-08	GGRRAAJJF	2020-06-03	EEMMB	1	2	2	2	C10aM4	8.43	|--| aqua	C10aM4	0	0	0	0	0	0	0	0	0	0	0	0	0	0	C10aM4	0	0	0	0	0	0	0	0	0	C10aM4	0	0	0	0	0	0	0	0	14
118	2021-02-17	10B	F	2020-09-08	CS1F3 GGRRAAJJF	2020-06-03	EEMMB1	2	1	2	1	C10bF1	7.09	== blue	C10bF1	0	0	0	0	0	0	0	0	0	1	1	0	0	0	C10bF1	2	14.2857	0	0	0	0	0	0	0	C10bF1	0	0	0	0	0	1	0	1	14
119	2021-02-17	10B	F	2020-09-08	CS1F3 GGRRAAJJF	2020-06-03	EEMMB1	2	1	1	1	C10bF2	6.9	|-- blue red	C10bF2	0	0	0	0	0	0	0	0	0	0	1	0	1	0	C10bF2	2	14.2857	0	0	0	0	1	0	0	C10bF2	0	0	0	0	0	1	1	3	14
120	2021-02-17	10B	F	2020-09-08	CS1F3 GGRRAAJJF	2020-06-03	EEMMB1	2	1	2	2	C10bF3	6.84	|-- lime aqua	C10bF3	0	0	0	0	0	0	0	0	0	0	0	0	0	0	C10bF3	0	0	0	0	0	1	0	0	0	C10bF3	0	0	0	0	0	0	0	1	14
121	2021-02-17	10B	F	2020-09-08	CS1F3 GGRRAAJJF	2020-06-03	EEMMB1	2	1	1	2	C10bF4	6.61	| | red aqua	C10bF4	0	0	0	0	0	0	0	0	0	0	0	0	1	0	C10bF4	1	7.14286	0	1	0	0	0	0	0	C10bF4	0	0	0	0	0	0	0	1	14
122	2021-02-17	10B	M	2020-09-08	CS1F3 GGRRAAJJF	2020-06-03	EEMMB1	1	1	1	1	C10bM2	7.78	== lime	C10bM2	0	0	0	0	0	0	0	0	0	0	0	1	1	0	C10bM2	2	14.2857	0	0	0	0	0	0	0	C10bM2	0	0	0	0	0	0	0	0	14
123	2021-02-17	10B	M	2020-09-08	CS1F3 GGRRAAJJF	2020-06-03	EEMMB1	1	1	2	2	C10bM3	7.76	|== red lime	C10bM3	0	0	0	0	0	0	0	0	0	0	0	0	0	0	C10bM3	0	0	0	0	0	0	0	0	0	C10bM3	0	0	0	0	0	0	0	0	14
124	2021-02-17	10B	M	2020-09-08	CS1F3 GGRRAAJJF	2020-06-03	EEMMB1	1	1	1	2	C10bM4	7.75	| | aqua	C10bM4	0	0	0	0	0	0	0	0	0	0	0	0	0	0	C10bM4	0	0	0	0	0	0	0	0	0	C10bM4	0	0	0	0	0	0	0	0	14
125	2021-02-17	10B	M	2020-09-08	CS1F3 GGRRAAJJF	2020-06-03	EEMMB1	1	1	2	1	C10bM5	7.73	| | red blue	C10bM5	0	0	0	0	0	0	0	0	0	0	1	0	0	0	C10bM5	1	7.14286	0	0	0	1	0	0	0	C10bM5	0	1	0	0	0	0	0	2	14
126	2021-02-15	11A	F	2020-07-05	BBAA2KKO2	2020-07-09	PPQQA.1	2	1	1	1	C11aF1	6.98	|-- red lime	C11aF1	0	0	0	0	0	0	0	0	0	1	0	1	0	1	C11aF1	3	21.4286	0	0	0	0	0	0	0	C11aF1	0	0	0	0	0	0	0	0	14
127	2021-02-15	11A	F	2020-07-05	BBAA2KKO2	2020-07-09	PPQQA.1	2	1	2	1	C11aF2	6.85	== blue lime	C11aF2	0	0	0	0	0	0	0	0	0	1	0	1	1	1	C11aF2	4	28.5714	0	0	0	0	0	0	0	C11aF2	0	0	0	0	0	0	0	0	14
128	2021-02-15	11A	F	2020-07-05	BBAA2KKO2	2020-07-09	PPQQA.1	2	1	1	2	C11aF3	6.84	-- aqua	C11aF3	0	0	0	0	0	0	0	0	0	0	0	0	1	0	C11aF3	1	7.14286	0	0	0	0	0	0	0	C11aF3	0	0	0	0	1	0	1	2	14
129	2021-02-15	11A	M	2020-07-05	BBAA2KKO2	2020-07-09	PPQQA.1	1	1	1	1	C11aM1	7.75	| blue	C11aM1	0	0	0	0	0	0	0	0	0	1	1	1	0	0	C11aM1	3	21.4286	0	0	0	0	0	0	0	C11aM1	0	0	0	0	0	1	1	2	14
130	2021-02-15	11A	M	2020-07-05	BBAA2KKO2	2020-07-09	PPQQA.1	1	1	1	2	C11aM3	7.53	== blue red	C11aM3	0	0	0	0	0	0	0	0	0	0	0	0	1	0	C11aM3	1	7.14286	0	1	0	0	0	0	0	C11aM3	0	0	0	0	0	0	1	2	14
131	2021-02-15	11A	M	2020-07-05	BBAA2KKO2	2020-07-09	PPQQA.1	1	1	2	1	C11aM6	6.18	| | red	C11aM6	0	0	0	0	0	0	0	0	0	0	0	0	1	0	C11aM6	1	7.14286	0	0	0	0	0	0	0	C11aM6	0	0	0	0	1	0	1	2	14
132	2021-02-15	11A	M	2020-07-05	BBAA2KKO2	2020-07-09	PPQQA.1	1	1	2	2	C11aM8	6.67	|-- blue WAS F5	C11aM8	0	0	0	0	0	0	0	0	0	0	0	0	1	0	C11aM8	1	7.14286	0	0	0	0	0	0	0	C11aM8	0	0	0	0	1	0	0	1	14
133	2021-03-17	12A	F	2020-07-25	PPEEJJF.1	2020-07-05	BBAA2KKO2.1	2	2	1	1	C12aF2	7.5	== blue	C12aF2	0	0	0	0	0	0	0	0	0	0	0	0	0	0	C12aF2	0	0	0	1	0	0	0	0	0	C12aF2	0	0	0	0	0	0	0	1	14
134	2021-03-17	12A	F	2020-07-25	PPEEJJF.1	2020-07-05	BBAA2KKO2.1	2	2	1	2	C12aF4	7.36	== red	C12aF4	0	0	0	0	0	0	0	0	0	0	0	0	0	0	C12aF4	0	0	0	0	0	0	0	0	0	C12aF4	0	1	0	0	0	0	0	1	14
135	2021-03-17	12A	M	2020-07-25	PPEEJJF.1	2020-07-05	BBAA2KKO2.1	1	2	2	1	C12aM1	8.62	-- red	C12aM1	0	0	0	0	0	0	0	0	0	0	0	0	0	1	C12aM1	1	7.14286	0	0	0	0	0	0	0	C12aM1	0	0	0	0	0	0	0	0	14
136	2021-03-17	12A	M	2020-07-25	PPEEJJF.1	2020-07-05	BBAA2KKO2.1	1	2	1	1	C12aM2	8.52	|-- red aq	C12aM2	0	0	0	0	0	0	0	0	0	0	0	0	0	0	C12aM2	0	0	0	0	0	0	0	0	0	C12aM2	0	1	0	0	0	0	0	1	14
137	2021-03-17	12A	M	2020-07-25	PPEEJJF.1	2020-07-05	BBAA2KKO2.1	1	2	2	2	C12aM3	8.42	== Lime	C12aM3	0	0	0	0	0	0	0	0	0	0	0	0	0	0	C12aM3	0	0	0	0	0	0	0	0	0	C12aM3	0	0	0	0	0	0	0	0	14
138	2021-03-17	12A	M	2020-07-25	PPEEJJF.1	2020-07-05	BBAA2KKO2.1	1	2	1	2	C12aM4	8.08	| | red	C12aM4	0	0	0	0	0	0	0	0	0	0	0	0	0	0	C12aM4	0	0	0	0	0	0	0	0	0	C12aM4	0	0	0	0	0	0	0	0	14
[truncated: 1 more columns]

## Sheet: EPM
Number	DOB	Cohort_1	aSex	MomDOB	Mom_ID	DadDOB	Dad_ID	Sex	ExperGroup	DamPresent	SingleGrouped	RatID_3	PND1_Weight	TailMarkings	Test	Animal	Time	Date	Duration	Distance	Line_Crossings	OpenArms_Entries	OpenArms_Time	OpenArms_Distance	EnclArms_Entries	EnclArms_Time	EnclArms_Distance	Animal_ID	Weight	Total_Fecal_Boli	Fecal_Boli_Yes1_No0	AM_Perc_Time_OpArms	AM_Perc_Time_EnclArms	PercTotalTimeInOpenArms	TotalEntries	PercOpenArmEntries	PercDistonOpenArm	Animal_ID_6	TimeOpenPlusEncl	PercTimeOpenByTotArmTime
9	2020-09-11	2AB	F	2020-05-19	DDKJJF.2	2020-05-22	NNOC	2	2	1	1	C2aF1	6.37	||| =_ R aqu	22	C2aF1	14:43	2020-10-31	300	23.395	83	14	84.6	7.417	19	137.1	11.83	C2aF1	223.6	0	0	28.2	45.7	28.2	33	42.4242	31.7034	C2aF1	221.7	38.1597
10	2020-09-11	2AE	F	2020-05-19	DDKJJF.2	2020-05-22	NNOC	2	2	2	1	C2aF2	6.74	||| -- RR aq aq	24	C2aF2	15:09	2020-10-31
11	2020-09-11	2AB	F	2020-05-19	DDKJJF.2	2020-05-22	NNOC	2	2	1	2	C2aF3	7.16	-- red	23	C2aF3	14:56	2020-10-31	300	12.84	34	3	43.9	2.106	10	199	8.851	C2aF3	258	4	1	14.6	66.3	14.6333	13	23.0769	16.4019	C2aF3	242.9	18.0733
12	2020-09-11	2AE	F	2020-05-19	DDKJJF.2	2020-05-22	NNOC	2	2	2	2	C2aF5	6.4	= red blue	25	C2aF5	15:21	2020-10-31	300	20.05	49	9	130	8.454	11	124.1	9.245	C2aF5	244.4	0	0	43.3	41.4	43.3333	20	45	42.1646	C2aF5	254.1	51.161
13	2020-09-11	2AB	M	2020-05-19	DDKJJF.2	2020-05-22	NNOC	1	2	1	1	C2aM1	7.93	| | | red red blu	18	C2aM1	13:52	2020-10-31	300	15.774	50	5	62.3	3.895	11	173.1	9.941	C2aM1	344.4	10	1	20.8	57.7	20.7667	16	31.25	24.6925	C2aM1	235.4	26.4656
14	2020-09-11	2AB	M	2020-05-19	DDKJJF.2	2020-05-22	NNOC	1	2	1	2	C2aM3	7.56	| + | blk red blk	19	C2aM3	14:04	2020-10-31	300	20.883	57	13	138.7	9.855	10	105.9	8.47	C2aM3	321.8	0	0	46.2	35.3	46.2333	23	56.5217	47.1915	C2aM3	244.6	56.7048
15	2020-09-11	2AE	M	2020-05-19	DDKJJF.2	2020-05-22	NNOC	1	2	2	1	C2aM4	7.69	| | red	20	C2aM4	14:16	2020-10-31	300	15.731	35	5	81.2	4.871	11	158.5	8.509	C2aM4	324.4	2	1	27.1	52.8	27.0667	16	31.25	30.9643	C2aM4	239.7	33.8757
16	2020-09-11	2AE	M	2020-05-19	DDKJJF.2	2020-05-22	NNOC	1	2	2	2	C2aM5	7.65	= red green	21	C2aM5	14:29	2020-10-31	300	16.808	55	7	84.1	5.961	12	123.1	8.009	C2aM5	342.4	3	1	28	41	28.0333	19	36.8421	35.4653	C2aM5	207.2	40.5888
17	2020-09-13	2BC	F	2020-05-19	DDKJJF.3	2020-05-22	NNOC	2	1	1	2	C2bF3	6.77	=_ G R blue	27	C2BF3	15:19	2020-11-02	300	19.039	42	7	73.5	4.557	10	168	11.91	C2BF3	225.4	0	0	24.5	56	24.5	17	41.1765	23.9351	C2BF3	241.5	30.4348
18	2020-09-13	2BD	F	2020-05-19	DDKJJF.3	2020-05-22	NNOC	2	1	2	2	C2bF4	6.59	-- black	28	C2BF4	15:32	2020-11-02	300	16.073	45	8	99.3	5.018	9	158.8	8.949	C2BF4	216	0	0	33.1	52.9	33.1	17	47.0588	31.2201	C2BF4	258.1	38.4735
19	2020-09-13	2BD	F	2020-05-19	DDKJJF.3	2020-05-22	NNOC	2	1	2	1	C2bF6	6.88	= blue lime	29	C2BF6	15:45	2020-11-02	300	16.573	31	7	113.4	7.383	7	134.2	7.6	C2BF6	224.8	0	0	37.8	44.7	37.8	14	50	44.5484	C2BF6	247.6	45.7997
20	2020-09-13	2BC	F	2020-05-19	DDKJJF.3	2020-05-22	NNOC	2	1	1	1	C2bF7	7.28	= green red	30	C2BF7	15:33	2021-08-06	299.4	19.048	63	6	98.9	5.93	11	129.5	10.463	C2BF7	203.8	0	0	33.1	43.4	32.9667	17	35.2941	31.1319	C2BF7	228.4	43.3012
21	2020-09-13	2BD	M	2020-05-19	DDKJJF.3	2020-05-22	NNOC	1	1	2	1	C2bM1	7.01	= aqua red	31	C2BM1	16:10	2020-11-02
22	2020-09-13	2BD	M	2020-05-19	DDKJJF.3	2020-05-22	NNOC	1	1	2	2	C2bM2	7.78	=_ L blk L	32	C2BM2	16:22	2020-11-02
23	2020-09-13	2BC	M	2020-05-19	DDKJJF.3	2020-05-22	NNOC	1	1	1	2	C2bM3	6.58	=_ R green R	33	C2BM3	16:34	2020-11-02	300	14.727	31	4	76.8	3.159	10	185.8	9.611	C2BM3	332.4	0	0	25.6	61.9	25.6	14	28.5714	21.4504	C2BM3	262.6	29.246
24	2020-10-09	3AY	F	2020-05-24	LLKKEEMM.2	2020-03-30	PPQQ.3	2	1	2	2	C3aF2	6.13	| - red lime	40	C3aF2	13:01	2020-11-28	300	17.205	35	6	97.6	5.869	9	152.3	9.425	C3aF2	224.4	0	0	32.5	50.8	32.5333	15	40	34.1122	C3aF2	249.9	39.0556
25	2020-10-09	3AY	F	2020-05-24	LLKKEEMM.2	2020-03-30	PPQQ.3	2	1	2	1	C3aF4	5.69	|| lime	38	C3aF4	12:38	2020-11-28	300	15.453	33	7	91.9	4.566	8	132.3	8.696	C3aF4	240.4	0	0	30.6	44.1	30.6333	15	46.6667	29.5477	C3aF4	224.2	40.9902
26	2020-10-09	3AY	F	2020-05-24	LLKKEEMM.2	2020-03-30	PPQQ.3	2	1	1	1	C3aF5	5.53	| - | red	39	C3aF5	11:14	2021-09-10	299.6	17.971	58	9	82.6	4.413	12	128.5	10.869	C3aF5	228.2	0	0	27.5	42.8	27.5333	21	42.8571	24.5562	C3aF5	211.1	39.1284
27	2020-10-09	3AY	M	2020-05-24	LLKKEEMM.2	2020-03-30	PPQQ.3	1	1	2	1	C3aM1	6.9	= aqua	37	C3aM1	12:27	2020-11-28	300	14.26	53	2	47	2.93	9	181.4	9.657	C3aM1	317.2	0	0	15.7	60.5	15.6667	11	18.1818	20.547	C3aM1	228.4	20.5779
28	2020-10-09	3AY	M	2020-05-24	LLKKEEMM.2	2020-03-30	PPQQ.3	1	1	2	2	C3aM2	6.62	| | red	35	C3aM2	12:01	2020-11-28	300	13.909	53	4	46.2	2.518	11	182.9	9.294	C3aM2	307	0	0	15.4	61	15.4	15	26.6667	18.1034	C3aM2	229.1	20.1659
29	2020-10-09	3AY	M	2020-05-24	LLKKEEMM.2	2020-03-30	PPQQ.3	1	1	1	2	C3aM6	6.26	| red	36	C3aM6	11:50	2021-09-10	299.6	13.994	29	5	62	3.156	9	185.5	8.784	C3aM6	307.8	5	1	20.7	61.8	20.6667	14	35.7143	22.5525	C3aM6	247.5	25.0505
30	2020-10-10	4A	F	2020-05-29	KKPPLLQQ.1	2020-05-31	RRA.1	2	1	2	1	C4aF1	9.05	-- lime	43	C4aF1	12:03	2020-11-29	300	18.02	47	7	86	5.64	11	155.4	9.81	C4aF1	243.8	7	1	28.7	51.8	28.6667	18	38.8889	31.2986	C4aF1	241.4	35.6255
31	2020-10-10	4A	F	2020-05-29	KKPPLLQQ.1	2020-05-31	RRA.1	2	1	1	2	C4aF2	8.79	| - red aqua	42	C4aF2	11:52	2020-11-29	300	23.975	45	10	114.1	9.385	12	149	11.885	C4aF2	237.6	2	1	38	49.7	38.0333	22	45.4545	39.1449	C4aF2	263.1	43.3675
32	2020-10-10	4A	F	2020-05-29	KKPPLLQQ.1	2020-05-31	RRA.1	2	1	2	2	C4aF3	8.35	| | - purple	44	C4aF3	12:15	2020-11-29	300	15.645	41	8	87.3	4.603	9	143.6	8.986	C4aF3	235	3	1	29.1	47.9	29.1	17	47.0588	29.4215	C4aF3	230.9	37.8086
33	2020-10-10	4A	F	2020-05-29	KKPPLLQQ.1	2020-05-31	RRA.1	2	1	1	1	C4aF6	7.37	| aqua	45	C4aF6	12:27	2020-11-29	300	22.079	49	12	133.3	9.111	11	107.5	9.837	C4aF6	237.2	0	0	44.4	35.8	44.4333	23	52.1739	41.2655	C4aF6	240.8	55.3571
34	2020-10-10	4A	M	2020-05-29	KKPPLLQQ.1	2020-05-31	RRA.1	1	1	2	1	C4aM1	8.99	| lime	48	C4aM1	13:03	2020-11-29	300	14.354	37	5	80	3.907	11	165.9	8.299	C4aM1	310	4	1	26.7	55.3	26.6667	16	31.25	27.2189	C4aM1	245.9	32.5336
35	2020-10-10	4A	M	2020-05-29	KKPPLLQQ.1	2020-05-31	RRA.1	1	1	1	1	C4aM4	7.47	-- purple	46	C4aM4	12:38	2020-11-29	300	20.828	46	7	118.8	7.365	11	138.9	10.994	C4aM4	310.4	4	1	39.6	46.3	39.6	18	38.8889	35.3611	C4aM4	257.7	46.1001
36	2020-10-10	4A	M	2020-05-29	KKPPLLQQ.1	2020-05-31	RRA.1	1	1	2	2	C4aM5	7.06	| - blue red	49	C4aM5	13:15	2020-11-29	300	16.314	49	7	112.6	6.48	9	117.7	7.389	C4aM5	296.6	0	0	37.5	39.2	37.5333	16	43.75	39.7205	C4aM5	230.3	48.8927
37	2020-10-10	4A	M	2020-05-29	KKPPLLQQ.1	2020-05-31	RRA.1	1	1	1	2	C4aM6	6.87	| | purple	47	C4aM6	12:50	2020-11-29	300	16.051	43	11	107.9	5.735	9	131.3	7.899	C4aM6	288.4	1	1	36	43.8	35.9667	20	55	35.7299	C4aM6	239.2	45.1087
38	2020-10-10	4B	F	2020-05-29	KKPPLLQQ.2	2020-05-31	RRA.1	2	2	2	1	C4bF3	6.29	| - blue	53	C4bF3	15:28	2020-11-29	300	26.49	63	13	147.7	11.351	13	98.2	11.559	C4bF3	196.8	0	0	49.2	32.7	49.2333	26	50	42.8501	C4bF3	245.9	60.0651
39	2020-10-10	4B	F	2020-05-29	KKPPLLQQ.2	2020-05-31	RRA.1	2	2	1	1	C4bF4	6	= lime	50	C4bF4	12:05	2021-09-24	300	22.601	52	8	103.2	7.151	13	150.6	13.149	C4bF4	199.6	5	1	34.4	50.2	34.4	21	38.0952	31.6402	C4bF4	253.8	40.6619
40	2020-10-10	4B	F	2020-05-29	KKPPLLQQ.2	2020-05-31	RRA.1	2	2	1	2	C4bF5	5.95	| | aqua red	51	C4bF5	15:05	2020-11-29	300	19.747	61	9	78	5.427	13	124.7	11.473	C4bF5	214.8	0	0	26	41.6	26	22	40.9091	27.4827	C4bF5	202.7	38.4805
41	2020-10-10	4B	F	2020-05-29	KKPPLLQQ.2	2020-05-31	RRA.1	2	2	2	2	C4bF6	5.57	| - red	52	C4bF6	15:16	2020-11-29	300	19.448	57	8	61.3	4.438	12	158.1	12.166	C4bF6	229.2	0	0	20.4	52.7	20.4333	20	40	22.8198	C4bF6	219.4	27.9398
42	2020-10-10	4B	M	2020-05-29	KKPPLLQQ.2	2020-05-31	RRA.1	1	2	2	2	C4bM1	7.19	| = blue	56	C4bM1	16:03	2020-11-29	300	18.27	56	8	94.9	6.077	10	136.5	9.773	C4bM1	290.8	0	0	31.6	45.5	31.6333	18	44.4444	33.2622	C4bM1	231.4	41.0112
43	2020-10-10	4B	M	2020-05-29	KKPPLLQQ.2	2020-05-31	RRA.1	1	2	1	1	C4bM2	7.04	| - aqua	58	C4bM2	11:29	2021-09-24	300	18.27	56	8	87	5.726	12	152.2	10.069	C4bM2	311.4	5	1	29	50.7	29	20	40	31.341	C4bM2	239.2	36.3712
44	2020-10-10	4B	M	2020-05-29	KKPPLLQQ.2	2020-05-31	RRA.1	1	2	1	2	C4bM4	6.97	= purple	55	C4bM4	15:51	2020-11-29	300	17.04	45	5	55.6	4.203	11	185	10.609	C4bM4	281.4	0	0	18.5	61.7	18.5333	16	31.25	24.6655	C4bM4	240.6	23.1089
45	2020-10-10	4B	M	2020-05-29	KKPPLLQQ.2	2020-05-31	RRA.1	1	2	2	1	C4bM6	6.56	| - purple	57	C4bM6	16:14	2020-11-29	300	19.168	43	9	92.9	7.438	9	148.6	9.724	C4bM6	290.6	2	1	31	49.5	30.9667	18	50	38.8043	C4bM6	241.5	38.4679
46	2020-11-05	5A	F	2020-05-31	RR22A.1	2020-06-27	JJFAALLKK	2	2	1	2	C5aF3	5.86	--- lime	65	C5aF3	12:34	2020-12-25	300	14.296	33	5	92.1	3.29	7	155.2	9.44	C5aF3	201.2	0	0	30.7	51.7	30.7	12	41.6667	23.0134	C5aF3	247.3	37.2422
47	2020-11-05	5A	F	2020-05-31	RR22A.1	2020-06-27	JJFAALLKK	2	2	1	1	C5aF4	6.03	= aqua	66	C5aF4	12:46	2020-12-25	300	17.623	41	8	116.4	5.747	10	129.6	9.34	C5aF4	208.8	0	0	38.8	43.2	38.8	18	44.4444	32.6108	C5aF4	246	47.3171
48	2020-11-05	5A	F	2020-05-31	RR22A.1	2020-06-27	JJFAALLKK	2	2	2	2	C5aF5	6.67	| - | blue	67	C5aF5	12:57	2020-12-25	300	15.175	40	8	93.7	3.873	9	165.4	9.514	C5aF5	205.8	3	1	31.2	55.1	31.2333	17	47.0588	25.5222	C5aF5	259.1	36.1636
49	2020-11-05	5A	F	2020-05-31	RR22A.1	2020-06-27	JJFAALLKK	2	2	2	1	C5aF6	6.99	| --- lime	64	C5aF6	12:23	2020-12-25	300	22.275	60	9	92.3	7.447	14	146.9	12.196	C5aF6	227.2	0	0	30.8	49	30.7667	23	39.1304	33.4321	C5aF6	239.2	38.587
50	2020-11-05	5A	M	2020-05-31	RR22A.1	2020-06-27	JJFAALLKK	1	2	2	1	C5aM1	7.1	= red	61	C5aM1	11:46	2020-12-25	300	24.957	52	10	78.3	7.646	14	163.2	14.257	C5aM1	309.4	5	1	26.1	54.4	26.1	24	41.6667	30.6367	C5aM1	241.5	32.4224
51	2020-11-05	5A	M	2020-05-31	RR22A.1	2020-06-27	JJFAALLKK	1	2	1	1	C5aM2	6.54	| then | | blue	63	C5aM2	12:11	2020-12-25	300	17.547	49	6	74.3	4.542	10	161.4	10.679	C5aM2	320.6	5	1	24.8	53.8	24.7667	16	37.5	25.8848	C5aM2	235.7	31.5231
52	2020-11-05	5A	M	2020-05-31	RR22A.1	2020-06-27	JJFAALLKK	1	2	2	2	C5aM3	6.64	-- aqua	62	C5aM3	11:58	2020-12-25	300	18.859	45	6	59.7	4.429	13	189.7	11.967	C5aM3	313.2	0	0	19.9	63.2	19.9	19	31.5789	23.4848	C5aM3	249.4	23.9374
53	2020-11-05	5A	M	2020-05-31	RR22A.1	2020-06-27	JJFAALLKK	1	2	1	2	C5aM6	6.81	| | - I red aqua	60	C5aM6	11:34	2020-12-25	300	12.77	45	7	101.4	4.319	7	119.8	6.532	C5aM6	277.6	5	1	33.8	39.9	33.8	14	50	33.8215	C5aM6	221.2	45.8409
54	2020-11-08	5B	F	2020-05-31	RR22A.3	2020-06-27	JJFAALLKK	2	1	1	2	C5bF2	7.24	= red lime	73	C5bF2	11:38	2020-12-28	300	20.086	42	7	81.7	4.688	12	185.9	12.935	C5bF2	213.8	0	0	27.2	62	27.2333	19	36.8421	23.3396	C5bF2	267.6	30.5306
55	2020-11-08	5B	F	2020-05-31	RR22A.3	2020-06-27	JJFAALLKK	2	1	2	1	C5bF3	8.04	= lime	75	C5bF3	12:01	2020-12-28	300	22.546	52	8	119.9	8.152	13	132.4	11.9	C5bF3	237.2	0	0	40	44.1	39.9667	21	38.0952	36.1572	C5bF3	252.3	47.5228
56	2020-11-08	5B	F	2020-05-31	RR22A.3	2020-06-27	JJFAALLKK	2	1	2	2	C5bF4	7.1	| --- blue	74	C5bF4	11:50	2020-12-28	300	17.953	47	8	117	6.132	8	115.8	9.453	C5bF4	207	0	0	39	38.6	39	16	50	34.1559	C5bF4	232.8	50.2577
57	2020-11-08	5B	M	2020-05-31	RR22A.3	2020-06-27	JJFAALLKK	1	1	2	2	C5bM1	8.58	= blue	71	C5bM1	11:14	2020-12-28	300	11.974	47	10	170.8	6.016	8	64.9	3.818	C5bM1	326.6	0	0	56.9	21.6	56.9333	18	55.5556	50.2422	C5bM1	235.7	72.465
58	2020-11-08	5B	M	2020-05-31	RR22A.3	2020-06-27	JJFAALLKK	1	1	1	1	C5bM2	8.74	| = aqua	72	C5bM2	11:27	2020-12-28	300	16.506	41	6	112.5	5.708	9	128.6	8.702	C5bM2	327	2	1	37.5	42.9	37.5	15	40	34.5814	C5bM2	241.1	46.6611
59	2020-11-08	5B	M	2020-05-31	RR22A.3	2020-06-27	JJFAALLKK	1	1	2	1	C5bM5	7.44	--- red	69	C5bM5	10:49	2020-12-28	300	17.297	42	7	109.3	5.79	10	135	9.181	C5bM5	303.6	2	1	36.4	45	36.4333	17	41.1765	33.474	C5bM5	244.3	44.7401
60	2020-11-08	5B	M	2020-05-31	RR22A.3	2020-06-27	JJFAALLKK	1	1	1	2	C5bM6	8.39	| --- red	70	C5bM6	11:01	2020-12-28	300	18.749	63	10	120	7.185	12	101.7	8.25	C5bM6	300.2	6	1	40	33.9	40	22	45.4545	38.322	C5bM6	221.7	54.1272
63	2020-12-05	6A	F	2020-06-13	KKPP4.4	2020-07-02	BB3NN2CC.3	2	1	1	1	C6aF3	7.79	| red	#NULL!	C6aF3	12:02	2021-01-24	300	22.034	58	12	137.3	9.507	12	110.5	9.779	C6aF3	252.2	4	1	45.8	36.8	45.7667	24	50	43.147	C6aF3	247.8	55.4076
64	2020-12-05	6A	F	2020-06-13	KKPP4.4	2020-07-02	BB3NN2CC.3	2	1	2	2	C6aF4	7.62	- lime	#NULL!	C6aF4	11:38	2021-01-24	300	23.285	56	8	103.3	7.255	13	147.9	13.277	C6aF4	230.8	8	1	34.4	49.3	34.4333	21	38.0952	31.1574	C6aF4	251.2	41.1226
65	2020-12-05	6A	F	2020-06-13	KKPP4.4	2020-07-02	BB3NN2CC.3	2	1	1	2	C6aF5	7.57	| - red	#NULL!	C6aF5	12:14	2021-01-24	300	15.642	41	7	162	7.914	7	74.7	5.857	C6aF5	221	0	0	54	54	54	14	50	50.5946	C6aF5	236.7	68.4411
66	2020-12-05	6A	F	2020-06-13	KKPP4.4	2020-07-02	BB3NN2CC.3	2	1	2	1	C6aF6	7.45	= aqua	#NULL!	C6aF6	11:49	2021-01-24	300	11.073	19	3	77.3	2.414	5	188.3	7.572	C6aF6	227.8	0	0	25.8	62.8	25.7667	8	37.5	21.8008	C6aF6	265.6	29.1039
67	2020-12-05	6A	M	2020-06-13	KKPP4.4	2020-07-02	BB3NN2CC.3	1	1	1	2	C6aM1	8.92	| blue	#NULL!	C6aM1	12:28	2021-01-24	300	16.237	49	11	185.6	9.001	8	62	4.935	C6aM1	338.4	4	1	61.9	20.7	61.8667	19	57.8947	55.4351	C6aM1	247.6	74.9596
68	2020-12-05	6A	M	2020-06-13	KKPP4.4	2020-07-02	BB3NN2CC.3	1	1	2	1	C6aM2	8.84	| | aqua	#NULL!	C6aM2	12:41	2021-01-24	300	22.143	55	11	149.6	9.712	13	97.4	9.59	C6aM2	343.4	0	0	49.9	32.5	49.8667	24	45.8333	43.8604	C6aM2	247	60.5668
71	2020-12-05	6A	M	2020-06-13	KKPP4.4	2020-07-02	BB3NN2CC.3	1	1	1	1	C6aM5	7.2	| | red	#NULL!	C6aM5	12:54	2021-01-24	300	14.498	41	9	208.8	8.497	8	54.7	4.291	C6aM5	312.6	6	1	69.6	18.2	69.6	17	52.9412	58.6081	C6aM5	263.5	79.241
72	2020-12-05	6A	M	2020-06-13	KKPP4.4	2020-07-02	BB3NN2CC.3	1	1	2	2	C6aM6	7.06	- red	#NULL!	C6aM6	13:08	2021-01-24	300	18.392	51	8	127.3	6.638	10	113.2	9.492	C6aM6	310.8	0	0	42.4	37.7	42.4333	18	44.4444	36.0918	C6aM6	240.5	52.9314
73	2020-10-22	7A	M	2020-07-05	LLKKBBAA.2	2020-07-25	PPEEJJF	1	2	1	1	C7aM1	8.02	= Red	#NULL!	C7aM1	16:13	2021-02-10	300	13.564	37	8	118.5	4.88	7	126	6.959	C7aM1	312.8	0	0	39.5	42	39.5	15	53.3333	35.9776	C7aM1	244.5	48.4663
74	2020-10-22	7A	M	2020-07-05	LLKKBBAA.2	2020-07-25	PPEEJJF	1	2	1	2	C7aM3	7.58	l-- Aqua	#NULL!	C7aM3	16:00	2021-02-10	300	20.221	55	10	114.1	7.926	11	104.3	9.437	C7aM3	284	0	0	38	34.8	38.0333	21	47.619	39.1969	C7aM3	218.4	52.2436
75	2020-10-22	7A	M	2020-07-05	LLKKBBAA.2	2020-07-25	PPEEJJF	1	2	2	1	C7aM2	7.87	= Red, Lime	#NULL!	C7aM2	15:48	2021-02-10	300	15.664	51	8	94.3	4.981	13	128.5	7.606	C7aM2	295	0	0	31.4	42.8	31.4333	21	38.0952	31.799	C7aM2	222.8	42.325
76	2020-10-22	7A	M	2020-07-05	LLKKBBAA.2	2020-07-25	PPEEJJF	1	2	2	2	C7aM6	6.12	l l Lime	#NULL!	C7aM6	15:33	2021-02-10	300	10.618	35	7	241	8.244	3	8.4	0.269	C7aM6	278.2	0	0	80.3	2.8	80.3333	10	70	77.6417	C7aM6	249.4	96.6319
77	2020-10-22	7A	F	2020-07-05	LLKKBBAA.2	2020-07-25	PPEEJJF	2	2	1	2	C7aF3	7.73	l l Red	#NULL!	C7aF3	15:20	2021-02-10	300	14.553	43	7	154.5	6.489	8	108.2	6.641	C7aF3	189	0	0	51.5	36.1	51.5	15	46.6667	44.5887	C7aF3	262.7	58.8123
77	2020-12-29	7B	F	2020-07-15	LLKKBBAA.1	2020-07-25	PPEEJJF	2	1	2	1	C7bF1	8.8	|-- red lime	99	C7bF1	17:28	2021-02-17	300	13.732	63	10	153.9	7.054	8	60.5	4.362	C7bF1	233.4	0	0	51.3	20.2	51.3	18	55.5556	51.3691	C7bF1	214.4	71.7817
78	2020-10-22	7A	F	2020-07-05	LLKKBBAA.2	2020-07-25	PPEEJJF	2	2	2	1	C7aF2	7.83	-- Blue	#NULL!	C7aF2	12:14	2021-09-24	299.8	15.413	36	6	99.2	4.709	8	152.7	8.818	C7aF2	219.2	0	0	33.1	50.9	33.0667	14	42.8571	30.5521	C7aF2	251.9	39.3807
78	2020-12-29	7B	F	2020-07-15	LLKKBBAA.1	2020-07-25	PPEEJJF	2	1	1	1	C7bF2	8.61	|-- blue	100	C7bF2	17:41	2021-02-17	300	20.352	47	8	87.1	5.903	14	158.9	11.696	C7bF2	231.8	0	0	29	53	29.0333	22	36.3636	29.0045	C7bF2	246	35.4065
79	2020-10-22	7A	F	2020-07-05	LLKKBBAA.2	2020-07-25	PPEEJJF	2	2	1	1	C7aF1	8.3	l l Red, Aqua	#NULL!	C7aF1	14:54	2021-02-10	300	16.897	57	11	145.2	8.006	10	100.7	6.736	C7aF1	216.2	0	0	48.4	33.6	48.4	21	52.381	47.3812	C7aF1	245.9	59.0484
79	2020-12-29	7B	F	2020-07-15	LLKKBBAA.1	2020-07-25	PPEEJJF	2	1	2	2	C7bF3	8.53	-- aqua	101	C7bF3	17:55	2021-02-17	300	18.102	34	8	145.6	8.299	8	119.1	7.759	C7bF3	220.4	0	0	48.5	39.7	48.5333	16	50	45.8458	C7bF3	264.7	55.0057
80	2020-10-22	7A	F	2020-07-05	LLKKBBAA.2	2020-07-25	PPEEJJF	2	2	2	2	C7aF4	7.31	= Blue; Lime	#NULL!	C7aF4	14:40	2021-02-10	300	15.868	32	5	106.4	5.289	8	136.1	8.894	C7aF4	206	0	0	35.5	45.4	35.4667	13	38.4615	33.3312	C7aF4	242.5	43.8763
80	2020-12-29	7B	F	2020-07-15	LLKKBBAA.1	2020-07-25	PPEEJJF	2	1	1	2	C7bF6	7.14	== red	98	C7bF6	17:15	2021-02-17	300	16.259	45	10	134.4	6.785	9	114.3	7.099	C7bF6	187.4	0	0	44.8	38.1	44.8	19	52.6316	41.7307	C7bF6	248.7	54.041
81	2020-12-29	7B	M	2020-07-15	LLKKBBAA.1	2020-07-25	PPEEJJF	1	1	2	1	C7bM1	8.55	|-- aqua	96	C7bM1	16:50	2021-02-17	300	18.408	35	8	118.2	7.258	9	142	9.095	C7bM1	338.4	0	0	39.4	47.3	39.4	17	47.0588	39.4285	C7bM1	260.2	45.4266
82	2020-12-29	7B	M	2020-07-15	LLKKBBAA.1	2020-07-25	PPEEJJF	1	1	1	1	C7bM2	7.98	-- blue	97	C7bM2	17:02	2021-02-17	300	19.406	44	8	113.6	6.248	10	143	10.93	C7bM2	301.8	0	0	37.9	47.7	37.8667	18	44.4444	32.1962	C7bM2	256.6	44.2712
83	2020-12-29	7B	M	2020-07-15	LLKKBBAA.1	2020-07-25	PPEEJJF	1	1	1	2	C7bM3	7.46	| | red	95	C7bM3	16:37	2021-02-17	300	18.472	37	8	106.1	7.691	9	141.3	9.178	C7bM3	287.2	3	1	35.4	47.1	35.3667	17	47.0588	41.636	C7bM3	247.4	42.886
88	2021-01-03	8a	F	2020-07-20	PPQQ1DDK	2020-06-16	BB2AA21NNO.2	2	2	2	1	C8aF1	6.32		106	C8aF1	16:06	2021-02-22	300	16.573	47	7	97.2	5.527	10	124.8	8.537	C8aF1	228.6	0	0	32.4	41.6	32.4	17	41.1765	33.3494	C8aF1	222	43.7838
89	2021-01-03	8a	F	2020-07-20	PPQQ1DDK	2020-06-16	BB2AA21NNO.2	2	2	2	2	C8aF3	6.02		108	C8aF3	16:31	2021-02-22	300	20.739	69	9	85.7	6.468	14	150.5	11.04	C8aF3	210	2	1	28.6	50.2	28.5667	23	39.1304	31.1876	C8aF3	236.2	36.2828
90	2021-01-03	8a	F	2020-07-20	PPQQ1DDK	2020-06-16	BB2AA21NNO.2	2	2	1	2	C8aF4	5.9		107	C8aF4	16:19	2021-02-22	300	21.985	53	9	73.6	5.549	12	164.6	13.542	C8aF4	223.2	0	0	24.5	54.9	24.5333	21	42.8571	25.2399	C8aF4	238.2	30.8984
93	2021-01-03	8a	M	2020-07-20	PPQQ1DDK	2020-06-16	BB2AA21NNO.2	1	2	2	1	C8aM1	6.98		105	C8aM1	15:53	2021-02-22	300	18.85	57	6	62.9	3.47	12	171.3	12.712	C8aM1	288.6	1	1	21	57.1	20.9667	18	33.3333	18.4085	C8aM1	234.2	26.8574
94	2021-01-03	8a	M	2020-07-20	PPQQ1DDK	2020-06-16	BB2AA21NNO.2	1	2	1	1	C8aM2	6.53		104	C8aM2	15:20	2021-02-22	300	21.82	54	9	101.5	6.504	13	148.2	12.343	C8aM2	306	3	1	33.8	49.4	33.8333	22	40.9091	29.8075	C8aM2	249.7	40.6488
95	2021-01-03	8a	M	2020-07-20	PPQQ1DDK	2020-06-16	BB2AA21NNO.2	1	2	2	2	C8aM3	6.48
96	2021-01-03	8a	M	2020-07-20	PPQQ1DDK	2020-06-16	BB2AA21NNO.2	1	2	1	2	C8aM4	6.42		103	C8aM4	15:06	2021-02-22	300	15.886	35	7	118.1	5.176	9	128.8	8.744	C8aM4	264.6	0	0	39.4	42.9	39.3667	16	43.75	32.5821	C8aM4	246.9	47.8331
97	2021-01-12	8b	F	2020-07-20	PPQQ1DDK.3	2020-06-16	BB2AA21NNO.2	2	1	1	1	C8bF2	6.9		112	C8bF2	10:06	2021-03-03	300	17.434	49	8	121	6.468	10	131.6	8.622	C8bF2	231.2	0	0	40.3	43.9	40.3333	18	44.4444	37.0999	C8bF2	252.6	47.9018
98	2021-01-12	8b	F	2020-07-20	PPQQ1DDK.3	2020-06-16	BB2AA21NNO.2	2	1	2	2	C8bF3	6.83		110	C8bF3	9:41	2021-03-03	300	16.704	59	6	112.8	5.741	8	128	8.638	C8bF3	245.6	6	1	37.6	42.7	37.6	14	42.8571	34.369	C8bF3	240.8	46.8439
99	2021-01-12	8b	F	2020-07-20	PPQQ1DDK.3	2020-06-16	BB2AA21NNO.2	2	1	2	1	C8bF5	6.51		111	C8bF5	9:54	2021-03-03	300	19.131	44	9	100.7	5.924	12	164.8	10.82	C8bF5	241.4	0	0	33.6	54.9	33.5667	21	42.8571	30.9654	C8bF5	265.5	37.9284
100	2021-01-12	8b	F	2020-07-20	PPQQ1DDK.3	2020-06-16	BB2AA21NNO.2	2	1	1	2	C8bF6	6.57		113	C8bF6	10:18	2021-03-03	300	18.832	42	8	116.7	7.417	10	136.9	9.288	C8bF6	237.8	0	0	38.9	45.6	38.9	18	44.4444	39.3851	C8bF6	253.6	46.0174
101	2021-01-12	8b	M	2020-07-20	PPQQ1DDK.3	2020-06-16	BB2AA21NNO.2	1	1	2	1	C8bM1	7.4		117	C8bM1	10:56	2021-03-03	300	18.005	43	8	93.7	6.446	10	159	9.44	C8bM1	306.8	1	1	31.2	53	31.2333	18	44.4444	35.8012	C8bM1	252.7	37.0795
102	2021-01-12	8b	M	2020-07-20	PPQQ1DDK.3	2020-06-16	BB2AA21NNO.2	1	1	1	1	C8bM6	5.93		116	C8bM6	10:45	2021-03-03	300	17.977	60	9	117.3	6.764	11	127.9	8.833	C8bM6	274.8	0	0	39.1	42.6	39.1	20	45	37.6259	C8bM6	245.2	47.8385
103	2020-01-12	9A	F	2020-07-02	BB3NN2C.2	2020-06-11	MMRRGG.1	2	2	2	2	C9aF3	6.61		118	C9aF3	11:19	2021-03-03	300	18.975	49	7	58.6	3.537	11	198.2	13.176	C9aF3	211	0	0	19.5	66.1	19.5333	18	38.8889	18.6403	C9aF3	256.8	22.8193
104	2020-01-12	9A	F	2020-07-02	BB3NN2C.2	2020-06-11	MMRRGG.1	2	2	2	1	C9aF5	6.45		120	C9aF5	11:43	2021-03-03	300	19.772	55	11	120.7	7.563	10	133.4	9.636	C9aF5	228	0	0	40.2	44.5	40.2333	21	52.381	38.2511	C9aF5	254.1	47.501
105	2020-01-12	9A	F	2020-07-02	BB3NN2C.2	2020-06-11	MMRRGG.1	2	2	1	2	C9aF6	6.32		119	C9aF6	11:32	2021-03-03	300	15.722	46	6	56.8	2.738	12	181.5	10.2	C9aF6	229.4	0	0	18.9	60.5	18.9333	18	33.3333	17.4151	C9aF6	238.3	23.8355
106	2020-01-12	9A	M	2020-07-02	BB3NN2C.2	2020-06-11	MMRRGG.1	1	2	2	1	C9aM1	7.13		121	C9aM1	11:54	2021-03-03	300	14.672	33	5	47.5	2.103	10	224.9	10.902	C9aM1	296.2	0	0	15.8	75	15.8333	15	33.3333	14.3334	C9aM1	272.4	17.4376
107	2020-01-12	9A	M	2020-07-02	BB3NN2C.2	2020-06-11	MMRRGG.1	1	2	2	2	C9aM3	6.58		123	C9aM3	12:18	2021-03-03	300	14.354	24	3	36.8	2.164	10	241.8	10.85	C9aM3	296	0	0	12.3	80.6	12.2667	13	23.0769	15.0759	C9aM3	278.6	13.2089
108	2020-01-12	9A	M	2020-07-02	BB3NN2C.2	2020-06-11	MMRRGG.1	1	2	1	2	C9aM4	6.43		122	C9aM4	12:06	2021-03-03	300	13.13	41	6	72.7	3.428	9	159	7.664	C9aM4	305.6	0	0	24.2	53	24.2333	15	40	26.1081	C9aM4	231.7	31.3768
109	2020-01-12	9A	M	2020-07-02	BB3NN2C.2	2020-06-11	MMRRGG.1	1	2	1	1	C9aM6	6.15		124	C9aM6	12:37	2021-03-03	300	23.413	63	12	100.8	7.179	14	141.1	13.115	C9aM6	306.4	0	0	33.6	47	33.6	26	46.1538	30.6625	C9aM6	241.9	41.6701
110	2021-02-15	10A	F	2020-09-08	GGRRAAJJF	2020-06-03	EEMMB	2	2	1	1	C10aF1	8.33	|-- lime	132	C10aF1	12:27	2021-04-06	300	14.052	27	6	80.8	3.232	6	174.8	9.764	C10aF1	237.8	0	0	26.9	58.3	26.9333	12	50	23.0003	C10aF1	255.6	31.6119
111	2021-02-15	10A	F	2020-09-08	GGRRAAJJF	2020-06-03	EEMMB	2	2	2	1	C10aF2	8.23	| red	133	C10aF2	12:39	2021-04-06	300	18.246	52	9	69.1	4.529	11	170.1	11.644	C10aF2	221.4	0	0	23	56.7	23.0333	20	45	24.8219	C10aF2	239.2	28.888
112	2021-02-15	10A	F	2020-09-08	GGRRAAJJF	2020-06-03	EEMMB	2	2	1	2	C10aF3	8.11	|== blue	130	C10aF3	12:00	2021-04-06	300	19.815	37	6	70.6	5.122	10	185.8	12.691	C10aF3	241.8	0	0	23.5	61.9	23.5333	16	37.5	25.8491	C10aF3	256.4	27.5351
113	2021-02-15	10A	F	2020-09-08	GGRRAAJJF	2020-06-03	EEMMB	2	2	2	2	C10aF4	7.78	-- lime	131	C10aF4	12:15	2021-04-06	300	19.827	51	8	54.9	4.12	12	180.3	13.02	C10aF4	217	0	0	18.3	60.1	18.3	20	40	20.7797	C10aF4	235.2	23.3418
114	2021-02-15	10A	M	2020-09-08	GGRRAAJJF	2020-06-03	EEMMB	1	2	1	1	C10aM1	8.93	== red lime	126	C10aM1	11:01	2021-04-06	300	13.365	47	4	66.7	3.098	8	177.7	8.47	C10aM1	335.2	0	0	22.2	59.2	22.2333	12	33.3333	23.1799	C10aM1	244.4	27.2913
115	2021-02-15	10A	M	2020-09-08	GGRRAAJJF	2020-06-03	EEMMB	1	2	2	1	C10aM2	8.84	|-- aqua	127	C10aM2	11:15	2021-04-06	300	9.373	26	1	11.2	0.11	7	228.9	8.097	C10aM2	310.6	0	0	3.7	76.3	3.73333	8	12.5	1.17358	C10aM2	240.1	4.66472
116	2021-02-15	10A	M	2020-09-08	GGRRAAJJF	2020-06-03	EEMMB	1	2	1	2	C10aM3	8.56	| lime	129	C10aM3	11:43	2021-04-06	300	15.386	36	4	42.5	2.188	11	201.2	11.107	C10aM3	326.4	0	0	14.2	67.1	14.1667	15	26.6667	14.2207	C10aM3	243.7	17.4395
117	2021-02-15	10A	M	2020-09-08	GGRRAAJJF	2020-06-03	EEMMB	1	2	2	2	C10aM4	8.43	|--| aqua	128	C10aM4	11:30	2021-04-06	300	13.561	32	2	30	1.624	8	203.3	10.487	C10aM4	342.8	0	0	10	67.8	10	10	20	11.9755	C10aM4	233.3	12.859
118	2021-02-17	10B	F	2020-09-08	CS1F3 GGRRAAJJ	2020-06-03	EEMMB1	2	1	2	1	C10bF1	7.09	== blue	145	C10bF1	10:22	2021-04-08	300	14.623	31	7	144.9	5.891	7	109.3	6.895	C10bF1	218.6	0	0	48.3	36.4	48.3	14	50	40.2859	C10bF1	254.2	57.0024
119	2021-02-17	10B	F	2020-09-08	CS1F3 GGRRAAJJ	2020-06-03	EEMMB1	2	1	1	1	C10bF2	6.9	|-- blue red	144	C10bF2	10:11	2021-04-08	300	21.029	59	8	101.9	6.028	12	151.6	12.578	C10bF2	196	0	0	34	50.5	33.9667	20	40	28.6652	C10bF2	253.5	40.1972
120	2021-02-17	10B	F	2020-09-08	CS1F3 GGRRAAJJ	2020-06-03	EEMMB1	2	1	2	2	C10bF3	6.84	|-- lime aqua	143	C10bF3	9:59	2021-04-08	300	22.143	43	7	104.3	7.929	9	162	12.349	C10bF3	204.6	0	0	34.8	54	34.7667	16	43.75	35.8082	C10bF3	266.3	39.1664
121	2021-02-17	10B	F	2020-09-08	CS1F3 GGRRAAJJ	2020-06-03	EEMMB1	2	1	1	2	C10bF4	6.61	| | red aqua	142	C10bF4	9:48	2021-04-08	300	21.802	47	7	93.7	6.544	14	168.3	12.38	C10bF4	229.4	0	0	31.2	56.1	31.2333	21	33.3333	30.0156	C10bF4	262	35.7634
122	2021-02-17	10B	M	2020-09-08	CS1F3 GGRRAAJJ	2020-06-03	EEMMB1	1	1	1	1	C10bM2	7.78	== lime	149	C10bM2	11:11	2021-04-08	300	13.24	37	1	11.2	0.656	12	248.9	10.472	C10bM2	350.2	0	0	3.7	83	3.73333	13	7.69231	4.95468	C10bM2	260.1	4.30604
123	2021-02-17	10B	M	2020-09-08	CS1F3 GGRRAAJJ	2020-06-03	EEMMB1	1	1	2	2	C10bM3	7.76	|== red lime	146	C10bM3	10:33	2021-04-08	300	18.06	53	10	97	5.546	12	156.3	10.167	C10bM3	321.8	3	1	32.3	52.1	32.3333	22	45.4545	30.7087	C10bM3	253.3	38.2945
124	2021-02-17	10B	M	2020-09-08	CS1F3 GGRRAAJJ	2020-06-03	EEMMB1	1	1	1	2	C10bM4	7.75	| | aqua	148	C10bM4	10:58	2021-04-08	300	13.484	26	4	38.7	3.119	8	218.5	9.098	C10bM4	361.6	0	0	12.9	72.8	12.9	12	33.3333	23.1311	C10bM4	257.2	15.0467
125	2021-02-17	10B	M	2020-09-08	CS1F3 GGRRAAJJ	2020-06-03	EEMMB1	1	1	2	1	C10bM5	7.73	| | red blue	147	C10bM5	10:46	2021-04-08	300	16.607	41	6	50.5	3.446	12	171.8	10.451	C10bM5	317.2	0	0	16.8	57.3	16.8333	18	33.3333	20.7503	C10bM5	222.3	22.717
126	2021-02-15	11A	F	2020-07-05	BBAA2KKO2	2020-07-09	PPQQA.1	2	1	1	1	C11aF1	6.98	|-- red lime	139	C11aF1	13:51	2021-04-06	300	20.434	47	7	103.1	6.699	12	153.3	11.076	C11aF1	246.8	0	0	34.4	51.1	34.3667	19	36.8421	32.7836	C11aF1	256.4	40.2106
127	2021-02-15	11A	F	2020-07-05	BBAA2KKO2	2020-07-09	PPQQA.1	2	1	2	1	C11aF2	6.85	== blue lime	138	C11aF2	13:39	2021-04-06	300	15.725	46	3	38.6	1.966	10	211.7	11.696	C11aF2	222	0	0	12.9	70.6	12.8667	13	23.0769	12.5024	C11aF2	250.3	15.4215
128	2021-02-15	11A	F	2020-07-05	BBAA2KKO2	2020-07-09	PPQQA.1	2	1	1	2	C11aF3	6.84	-- aqua	140	C11aF3	14:05	2021-04-06	300	18.05	51	8	73.1	4.841	10	171.7	10.713	C11aF3	227.8	0	0	24.4	57.2	24.3667	18	44.4444	26.8199	C11aF3	244.8	29.8611
129	2021-02-15	11A	M	2020-07-05	BBAA2KKO2	2020-07-09	PPQQA.1	1	1	1	1	C11aM1	7.75	| blue	137	C11aM1	13:28	2021-04-06	300	15.902	33	5	66.3	3.895	8	178.5	9.843	C11aM1	315	2	1	22.1	59.5	22.1	13	38.4615	24.4938	C11aM1	244.8	27.0833
130	2021-02-15	11A	M	2020-07-05	BBAA2KKO2	2020-07-09	PPQQA.1	1	1	1	2	C11aM3	7.53	== blue red	136	C11aM3	13:16	2021-04-06	300	17.214	51	7	76.7	3.104	11	164.4	11.464	C11aM3	295.4	0	0	25.6	54.8	25.5667	18	38.8889	18.0318	C11aM3	241.1	31.8125
131	2021-02-15	11A	M	2020-07-05	BBAA2KKO2	2020-07-09	PPQQA.1	1	1	2	1	C11aM6	6.18	| | red	134	C11aM6	12:50	2021-04-06	300	16.46	37	7	93.8	4.917	8	154	9.453	C11aM6	300.6	7	1	31.3	51.3	31.2667	15	46.6667	29.8724	C11aM6	247.8	37.8531
132	2021-02-15	11A	M	2020-07-05	BBAA2KKO2	2020-07-09	PPQQA.1	1	1	2	2	C11aM8	6.67	|-- blue	135	C11aM8	13:04	2021-04-06	300	14.165	41	4	88.5	3.568	9	165	8.68	C11aM8	294.6	0	0	29.5	55	29.5	13	30.7692	25.1888	C11aM8	253.5	34.9112
133	2021-03-17	12A	F	2020-07-25	PPEEJJF.1	2020-07-05	BBAA2KKO2.1	2	2	1	1	C12aF2	7.5	== blue	154	C12aF2	12:16	2021-05-06	300	18.111	51	10	112	6.373	9	128.8	9.022	C12aF2	219.6	0	0	37.3	42.9	37.3333	19	52.6316	35.1886	C12aF2	240.8	46.5116
134	2021-03-17	12A	F	2020-07-25	PPEEJJF.1	2020-07-05	BBAA2KKO2.1	2	2	1	2	C12aF4	7.36	== red	152	C12aF4	11:53	2021-05-06	300	16.592	47	9	149.7	7.023	10	118.2	7.737	C12aF4	209	7	1	49.9	39.4	49.9	19	47.3684	42.3276	C12aF4	267.9	55.8791
135	2021-03-17	12A	M	2020-07-25	PPEEJJF.1	2020-07-05	BBAA2KKO2.1	1	2	2	1	C12aM1	8.62	-- red	157	C12aM1	12:52	2021-05-06	300	14.376	41	5	62.4	3.278	10	190.4	9.282	C12aM1	294.6	2	1	20.8	63.5	20.8	15	33.3333	22.8019	C12aM1	252.8	24.6835
136	2021-03-17	12A	M	2020-07-25	PPEEJJF.1	2020-07-05	BBAA2KKO2.1	1	2	1	1	C12aM2	8.52	|-- red aq	156	C12aM2	12:40	2021-05-06	300	18.118	47	8	102.6	5.82	10	140.8	9.993	C12aM2	271.4	0	0	34.2	46.9	34.2	18	44.4444	32.1228	C12aM2	243.4	42.1528
137	2021-03-17	12A	M	2020-07-25	PPEEJJF.1	2020-07-05	BBAA2KKO2.1	1	2	2	2	C12aM3	8.42	== Lime	158	C12aM3	13:04	2021-05-06	300	14.659	56	7	114.5	5.741	9	117.2	6.486	C12aM3	281.4	1	1	38.2	39.1	38.1667	16	43.75	39.1637	C12aM3	231.7	49.4174
138	2021-03-17	12A	M	2020-07-25	PPEEJJF.1	2020-07-05	BBAA2KKO2.1	1	2	1	2	C12aM4	8.08	| | red	155	C12aM4	12:28	2021-05-06	300	17.236	41	6	87	5.65	11	148.8	9.407	C12aM4	290.8	0	0	29	49.6	29	17	35.2941	32.7802	C12aM4	235.8	36.8957

## Sheet: OpenField
Number	DOB	Cohort_1	aSex	MomDOB	MomID	DadDOB	DadID	Sex	ExpGroup	DamPresent	SingleGrouped	RatID_3	PND1_Weight	TailMarking	Test	Animal	Time	Date	Duration	Distance	Mean_speed	Rears	Outer_entries	Outer_time	Outer_distance	Outer_avg_speed	Outer_rears	Center_entries	Center_time	Center_distance	Center_avg_speed	Center_rears	Rim_entries	Rim_time	Weight	Total_Boli	OF_Boli	Perc_Time_Center	Perc_Time_Outer	RatID_4	Mean_CtrPoint_Distance	Max_distance_CtrPoint	Min_distance_CtrPoint	Mean_TimePerEntry_Center
9	2020-09-11	2AB	F	2020-05-19	DDKJJF.2	2020-05-22	NNOC	2	2	1	1	C2aF1	6.37	||| =_ R aqu	14	C2aF1	11:05	2020-11-05	600	61.213	0.102	44	23	554.4	53.332	0.096	42	22	45.6	7.88	0.173	2	0	0	251.6	8	8	7.6	92.4	C2aF1	0.417	0.644	0.015	2.07273
10	2020-09-11	2AE	F	2020-05-19	DDKJJF.2	2020-05-22	NNOC	2	2	2	1	C2aF2	6.74	||| -- RR aq aq																										C2aF2
11	2020-09-11	2AB	F	2020-05-19	DDKJJF.2	2020-05-22	NNOC	2	2	1	2	C2aF3	7.16	-- red	16	C2aF3	11:46	2020-11-05	600	43.992	0.073	28	16	562.7	38.716	0.069	27	15	37.3	5.276	0.141	1	0	0	283	7	7	6.22	93.78	C2aF3	0.45	0.636	0.008	2.48667
12	2020-09-11	2AE	F	2020-05-19	DDKJJF.2	2020-05-22	NNOC	2	2	2	2	C2aF5	6.4	= red blue	15	C2aF5	11:26	2020-11-05	600	59.803	0.1	67	22	567.2	52.327	0.092	65	21	32.8	7.476	0.228	2	0	0	271.6	3	3	5.47	94.53	C2aF5	0.458	0.651	0.034	1.5619
13	2020-09-11	2AB	M	2020-05-19	DDKJJF.2	2020-05-22	NNOC	1	2	1	1	C2aM1	7.93	| | | red red blu	18	C2aM1	12:21	2020-11-05	600	31.695	0.053	38	19	537.8	26.222	0.049	35	18	62.2	5.473	0.088	3	0	0	397.4	10	10	10.37	89.63	C2aM1	0.413	0.628	0.015	3.45556
14	2020-09-11	2AB	M	2020-05-19	DDKJJF.2	2020-05-22	NNOC	1	2	1	2	C2aM3	7.56	| + | blk red blk	20	C2aM3	12:57	2020-11-05	600	40.052	0.067	33	18	563.6	34.39	0.061	32	17	36.4	5.662	0.155	1	0	0	380.4	0	0	6.07	93.93	C2aM3	0.434	0.623	0.016	2.14118
15	2020-09-11	2AE	M	2020-05-19	DDKJJF.2	2020-05-22	NNOC	1	2	2	1	C2aM4	7.69	| | red	180	C2aM4	13:21	2021-09-24	599.8	49.079	0.082	60	14	574.5	43.916	0.076	60	13	25.4	5.164	0.203	0	0	0	379.4	0	0	4.23	95.78	C2aM4	0.452	0.639	0.016	1.95385
16	2020-09-11	2AE	M	2020-05-19	DDKJJF.2	2020-05-22	NNOC	1	2	2	2	C2aM5	7.65	= red green	17	C2aM5	12:04	2020-11-05	600	41.902	0.07	36	25	565	36.225	0.064	36	24	35	5.677	0.162	0	0	0	393.2	4	4	5.83	94.17	C2aM5	0.435	0.628	0.008	1.45833
17	2020-09-13	2BC	F	2020-05-19	DDKJJF.3	2020-05-22	NNOC	2	1	1	2	C2bF3	6.77	=_ G R blue	23	C2bF3	16:07	2020-11-07	600	74.973	0.125	58	26	570	67.578	0.119	57	25	30	7.396	0.246	1	0	0	255.8	0	0	5	95	C2bF3	0.456	0.641	0.028	1.2
18	2020-09-13	2BD	F	2020-05-19	DDKJJF.3	2020-05-22	NNOC	2	1	2	2	C2bF4	6.59	-- black	24	C2bF4	16:24	2020-11-07	600	51.858	0.086	55	18	577.7	46.876	0.081	55	17	22.3	4.981	0.224	0	0	0	244.4	0	0	3.72	96.28	C2bF4	0.472	0.652	0.036	1.31176
19	2020-09-13	2BD	F	2020-05-19	DDKJJF.3	2020-05-22	NNOC	2	1	2	1	C2bF6	6.88	= blue lime	26	C2bF6	16:58	2020-11-07	600	55.175	0.092	66	27	556.9	46.745	0.084	64	26	43.1	8.43	0.195	2	0	0	252.6	5	5	7.18	92.82	C2bF6	0.438	0.644	0	1.65769
20	2020-09-13	2BC	F	2020-05-19	DDKJJF.3	2020-05-22	NNOC	2	1	1	1	C2bF7	7.28	= green red	25	C2bF7	16:41	2020-11-07	600	63.485	0.106	44	24	566.7	57.473	0.101	44	23	33.3	6.012	0.181	0	0	0	230	0	0	5.55	94.45	C2bF7	0.46	0.646	0.037	1.44783
21	2020-09-13	2BD	M	2020-05-19	DDKJJF.3	2020-05-22	NNOC	1	1	2	1	C2bM1	7.01	= aqua red																										C2bM1
22	2020-09-13	2BD	M	2020-05-19	DDKJJF.3	2020-05-22	NNOC	1	1	2	2	C2bM2	7.78	=_ L blk L																										C2bM2
23	2020-09-13	2BC	M	2020-05-19	DDKJJF.3	2020-05-22	NNOC	1	1	1	2	C2bM3	6.58	=_ R green R	22	C2bM3	15:43	2020-11-07	600	38.017	0.063	59	13	564.6	33.731	0.06	55	12	35.4	4.286	0.121	4	0	0	388	4	4	5.9	94.1	C2bM3	0.452	0.636	0.038	2.95
24	2020-10-09	3AY	F	2020-05-24	LLKKEEMM.2	2020-03-30	PPQQ.3	2	1	2	2	C3aF2	6.13	| - red lime	29	C3aF2	10:19	2020-12-04	600	72.483	0.121	72	35	537.7	59.676	0.111	69	34	62.3	12.807	0.205	3	0	0	246.2	0	0	10.38	89.62	C3aF2	0.421	0.641	0.013	1.83235
25	2020-10-09	3AY	F	2020-05-24	LLKKEEMM.2	2020-03-30	PPQQ.3	2	1	2	1	C3aF4	5.69	|| lime	28	C3aF4	10:02	2020-12-04	600	54.785	0.091	78	36	531.4	46.275	0.087	73	34	68.4	8.455	0.124	5	1	0.2	276.4	8	0	11.4	88.57	C3aF4	0.406	0.636	0.004	2.01176
26	2020-10-09	3AY	F	2020-05-24	LLKKEEMM.2	2020-03-30	PPQQ.3	2	1	1	1	C3aF5	5.53	| - | red	30	C3aF5	10:37	2020-12-04	600	49.174	0.082	60	24	554.9	40.347	0.073	60	23	45.1	8.827	0.196	0	0	0	252	5	5	7.52	92.48	C3aF5	0.427	0.633	0.026	1.96087
27	2020-10-09	3AY	M	2020-05-24	LLKKEEMM.2	2020-03-30	PPQQ.3	1	1	2	1	C3aM1	6.9	= aqua	33	C3aM1	11:27	2020-12-04	600	43.887	0.073	42	14	574.4	40.952	0.071	42	13	25.6	2.935	0.115	0	0	0	377.6	7	3	4.27	95.73	C3aM1	0.454	0.628	0.049	1.96923
28	2020-10-09	3AY	M	2020-05-24	LLKKEEMM.2	2020-03-30	PPQQ.3	1	1	2	2	C3aM2	6.62	| | red	36	C3aM2	12:17	2020-12-04	600	37.008	0.062	42	13	564.5	32.78	0.058	40	12	35.5	4.228	0.119	2	0	0	367.8	9	9	5.92	94.08	C3aM2	0.432	0.628	0.059	2.95833
29	2020-10-09	3AY	M	2020-05-24	LLKKEEMM.2	2020-03-30	PPQQ.3	1	1	1	2	C3aM6	6.26	| red	35	C3aM6	12:01	2020-12-04	600	44.509	0.074	33	18	573.9	39.138	0.068	33	17	26.1	5.371	0.206	0	0	0	366.8	5	5	4.35	95.65	C3aM6	0.455	0.626	0.066	1.53529
30	2020-10-10	4A	F	2020-05-29	KKPPLLQQ.1	2020-05-31	RRA.1	2	1	2	1	C4aF1	9.05	-- lime	54	C4aF1	15:06	2020-12-05	600	47.422	0.079	43	40	525	35.864	0.068	42	39	75	11.558	0.154	1	0	0	278.4	9	3	12.5	87.5	C4aF1	0.404	0.631	0.012	1.92308
31	2020-10-10	4A	F	2020-05-29	KKPPLLQQ.1	2020-05-31	RRA.1	2	1	1	2	C4aF2	8.79	| - red aqua	51	C4aF2	14:17	2020-12-05	600	59.009	0.098	100	30	541.9	50.627	0.093	90	29	58.1	8.383	0.144	10	0	0	263.4	6	2	9.68	90.32	C4aF2	0.396	0.644	0.012	2.00345
32	2020-10-10	4A	F	2020-05-29	KKPPLLQQ.1	2020-05-31	RRA.1	2	1	2	2	C4aF3	8.35	| | - purple	52	C4aF3	14:33	2020-12-05	600	40.427	0.067	53	20	553.1	33.734	0.061	51	19	46.9	6.693	0.143	2	0	0	266.2	9	9	7.82	92.18	C4aF3	0.424	0.633	0.011	2.46842
33	2020-10-10	4A	F	2020-05-29	KKPPLLQQ.1	2020-05-31	RRA.1	2	1	1	1	C4aF6	7.37	| aqua	53	C4aF6	14:50	2020-12-05	600	55.739	0.093	88	25	549	47.725	0.087	79	24	51	8.015	0.157	9	0	0	256.6	4	4	8.5	91.5	C4aF6	0.407	0.644	0.029	2.125
34	2020-10-10	4A	M	2020-05-29	KKPPLLQQ.1	2020-05-31	RRA.1	1	1	2	1	C4aM1	8.99	| lime	49	C4aM1	13:42	2020-12-05	600	34.983	0.058	60	28	533.8	28.989	0.054	56	27	66.2	5.994	0.091	4	0	0	372.4	8	8	11.03	88.97	C4aM1	0.402	0.618	0.015	2.45185
35	2020-10-10	4A	M	2020-05-29	KKPPLLQQ.1	2020-05-31	RRA.1	1	1	1	1	C4aM4	7.47	-- purple	47	C4aM4	13:09	2020-12-05	600	48.198	0.08	76	22	561.4	43.045	0.077	71	21	38.6	5.153	0.134	5	0	0	362.2	11	9	6.43	93.57	C4aM4	0.435	0.646	0.094	1.8381
36	2020-10-10	4A	M	2020-05-29	KKPPLLQQ.1	2020-05-31	RRA.1	1	1	2	2	C4aM5	7.06	| - blue red	50	C4aM5	14:00	2020-12-05	600	43.41	0.072	32	20	553.7	37.776	0.068	32	19	46.3	5.633	0.122	0	0	0	354.6	8	4	7.72	92.28	C4aM5	0.419	0.623	0.007	2.43684
37	2020-10-10	4A	M	2020-05-29	KKPPLLQQ.1	2020-05-31	RRA.1	1	1	1	2	C4aM6	6.87	| | purple	48	C4aM6	13:26	2020-12-05	600	45.285	0.075	65	19	564.4	40.333	0.071	64	18	35.6	4.952	0.139	1	0	0	344.8	1	1	5.93	94.07	C4aM6	0.444	0.651	0.031	1.97778
38	2020-10-10	4B	F	2020-05-29	KKPPLLQQ.2	2020-05-31	RRA.1	2	2	2	1	C4bF3	6.29	| - blue	59	C4bF3	16:32	2020-12-05	600	64.064	0.107	83	25	546.1	54.643	0.1	77	24	53.9	9.42	0.175	6	0	0	236.2	8	4	8.98	91.02	C4bF3	0.416	0.644	0.012	2.24583
39	2020-10-10	4B	F	2020-05-29	KKPPLLQQ.2	2020-05-31	RRA.1	2	2	1	1	C4bF4	6	= lime	62	C4bF4	17:21	2020-12-05	600	40.719	0.068	29	12	587.7	37.933	0.065	29	11	12.3	2.786	0.226	0	0	0	222.2	12	5	2.05	97.95	C4bF4	0.439	0.615	0.081	1.11818
40	2020-10-10	4B	F	2020-05-29	KKPPLLQQ.2	2020-05-31	RRA.1	2	2	1	2	C4bF5	5.95	| | aqua red	61	C4bF5	17:05	2020-12-05	600	60.601	0.101	107	33	536.1	50.696	0.095	95	32	63.9	9.905	0.155	12	0	0	239.8	10	10	10.65	89.35	C4bF5	0.416	0.641	0	1.99687
41	2020-10-10	4B	F	2020-05-29	KKPPLLQQ.2	2020-05-31	RRA.1	2	2	2	2	C4bF6	5.57	| - red	60	C4bF6	16:48	2020-12-05	600	45.081	0.075	28	11	580.5	42.426	0.073	28	10	19.5	2.655	0.136	0	0	0	263.2	6	6	3.25	96.75	C4bF6	0.446	0.631	0.043	1.95
42	2020-10-10	4B	M	2020-05-29	KKPPLLQQ.2	2020-05-31	RRA.1	1	2	2	2	C4bM1	7.19	| = blue	58	C4bM1	16:15	2020-12-05	600	49.542	0.083	62	25	546	42.729	0.078	55	24	54	6.813	0.126	7	0	0	349.2	6	6	9	91	C4bM1	0.408	0.618	0.021	2.25
43	2020-10-10	4B	M	2020-05-29	KKPPLLQQ.2	2020-05-31	RRA.1	1	2	1	1	C4bM2	7.04	| - aqua	57	C4bM2	15:58	2020-12-05	600	51.763	0.086	52	20	544.7	44.298	0.081	50	19	55.3	7.465	0.135	2	0	0	362.8	4	4	9.22	90.78	C4bM2	0.413	0.618	0.016	2.91053
44	2020-10-10	4B	M	2020-05-29	KKPPLLQQ.2	2020-05-31	RRA.1	1	2	1	2	C4bM4	6.97	= purple	56	C4bM4	15:40	2020-12-05	600	53.908	0.09	57	19	567.3	48.384	0.085	57	18	32.7	5.524	0.169	0	0	0	334	0	0	5.45	94.55	C4bM4	0.445	0.623	0.022	1.81667
45	2020-10-10	4B	M	2020-05-29	KKPPLLQQ.2	2020-05-31	RRA.1	1	2	2	1	C4bM6	6.56	| - purple	55	C4bM6	15:24	2020-12-05	600	43.144	0.072	55	13	566	38.475	0.068	53	12	34	4.668	0.137	2	0	0	352.4	4	4	5.67	94.33	C4bM6	0.444	0.631	0.033	2.83333
46	2020-11-05	5A	F	2020-05-31	RR22A.1	2020-06-27	JJFAALLKK	2	2	1	2	C5aF3	5.86	--- lime	67	C5aF3	11:39	2020-12-30	600	48.274	0.08	44	24	565.8	42.419	0.075	44	23	34.2	5.855	0.171	0	0	0	218.4	6	6	5.7	94.3	C5aF3	0.44	0.639	0.033	1.48696
47	2020-11-05	5A	F	2020-05-31	RR22A.1	2020-06-27	JJFAALLKK	2	2	1	1	C5aF4	6.03	= aqua	65	C5aF4	11:04	2020-12-30	600	41.006	0.068	28	15	573.8	36.24	0.063	27	14	26.2	4.767	0.182	1	0	0	234.6	6	6	4.37	95.63	C5aF4	0.448	0.631	0.034	1.87143
48	2020-11-05	5A	F	2020-05-31	RR22A.1	2020-06-27	JJFAALLKK	2	2	2	2	C5aF5	6.67	| - | blue	64	C5aF5	10:43	2020-12-30	600	53.209	0.089	44	17	563.2	46.989	0.083	44	16	36.8	6.22	0.169	0	0	0	225.8	4	4	6.13	93.87	C5aF5	0.437	0.626	0.007	2.3
49	2020-11-05	5A	F	2020-05-31	RR22A.1	2020-06-27	JJFAALLKK	2	2	2	1	C5aF6	6.99	| --- lime	66	C5aF6	11:22	2020-12-30	600	57.52	0.096	57	27	560.7	51.468	0.092	55	26	39.3	6.052	0.154	2	0	0	256.8	5	5	6.55	93.45	C5aF6	0.407	0.634	0.026	1.51154
50	2020-11-05	5A	M	2020-05-31	RR22A.1	2020-06-27	JJFAALLKK	1	2	2	1	C5aM1	7.1	= red	68	C5aM1	11:57	2020-12-30	600	45.296	0.075	63	24	569.3	38.133	0.067	60	23	30.7	7.163	0.233	3	0	0	366.8	10	10	5.12	94.88	C5aM1	0.426	0.631	0.023	1.33478
51	2020-11-05	5A	M	2020-05-31	RR22A.1	2020-06-27	JJFAALLKK	1	2	1	1	C5aM2	6.54	| then | | blue	69	C5aM2	12:14	2020-12-30	600	39.673	0.066	22	9	584.9	37.106	0.063	22	8	15.1	2.567	0.17	0	0	0	364.8	10	2	2.52	97.48	C5aM2	0.456	0.634	0.124	1.8875
52	2020-11-05	5A	M	2020-05-31	RR22A.1	2020-06-27	JJFAALLKK	1	2	2	2	C5aM3	6.64	-- aqua	70	C5aM3	12:31	2020-12-30	600	50.754	0.085	71	25	552.2	45.303	0.082	67	24	47.8	5.451	0.114	4	0	0	358.8	9	9	7.97	92.03	C5aM3	0.417	0.618	0.015	1.99167
53	2020-11-05	5A	M	2020-05-31	RR22A.1	2020-06-27	JJFAALLKK	1	2	1	2	C5aM6	6.81	| | - I red aqua	71	C5aM6	12:49	2020-12-30	600	43.679	0.073	47	14	573.2	38.432	0.067	46	13	26.8	5.247	0.196	1	0	0	321.6	3	3	4.47	95.53	C5aM6	0.442	0.631	0.005	2.06154
54	2020-11-08	5B	F	2020-05-31	RR22A.3	2020-06-27	JJFAALLKK	2	1	1	2	C5bF2	7.24	= red lime	77	C5bF2	10:28	2021-01-02	600	66.139	0.11	76	35	530.7	56.653	0.107	71	34	69.3	9.486	0.137	5	0	0	241.4	5	5	11.55	88.45	C5bF2	0.409	0.639	0.008	2.03824
55	2020-11-08	5B	F	2020-05-31	RR22A.3	2020-06-27	JJFAALLKK	2	1	2	1	C5bF3	8.04	= lime	79	C5bF3	11:05	2021-01-02	600	65.349	0.109	54	24	560.8	58.063	0.104	53	23	39.2	7.287	0.186	1	0	0	256	1	1	6.53	93.47	C5bF3	0.433	0.639	0.015	1.70435
56	2020-11-08	5B	F	2020-05-31	RR22A.3	2020-06-27	JJFAALLKK	2	1	2	2	C5bF4	7.1	| --- blue	78	C5bF4	10:47	2021-01-02	600	51.654	0.086	75	33	523.1	41.858	0.08	69	32	76.9	9.795	0.127	6	0	0	231.6	0	0	12.82	87.18	C5bF4	0.401	0.633	0.015	2.40313
57	2020-11-08	5B	M	2020-05-31	RR22A.3	2020-06-27	JJFAALLKK	1	1	2	2	C5bM1	8.58	= blue	80	C5bM1	11:21	2021-01-02	600	33.57	0.056	49	20	561.4	29.182	0.052	46	19	38.6	4.388	0.114	3	0	0	379.6	3	3	6.43	93.57	C5bM1	0.427	0.631	0.041	2.03158
58	2020-11-08	5B	M	2020-05-31	RR22A.3	2020-06-27	JJFAALLKK	1	1	1	1	C5bM2	8.74	| = aqua	82	C5bM2	11:55	2021-01-02	600	47.073	0.078	79	14	583.1	43.661	0.075	78	13	16.9	3.412	0.201	1	0	0	368.6	10	7	2.82	97.18	C5bM2	0.436	0.633	0.019	1.3
59	2020-11-08	5B	M	2020-05-31	RR22A.3	2020-06-27	JJFAALLKK	1	1	2	1	C5bM5	7.44	--- red	81	C5bM5	11:39	2021-01-02	600	40.609	0.068	57	21	564	36.254	0.064	54	20	36	4.355	0.121	3	0	0	348.8	6	6	6	94	C5bM5	0.436	0.636	0.031	1.8
60	2020-11-08	5B	M	2020-05-31	RR22A.3	2020-06-27	JJFAALLKK	1	1	1	2	C5bM6	8.39	| --- red	83	C5bM6	12:14	2021-01-02	600	52.062	0.087	51	31	563.5	44.389	0.079	50	30	36.5	7.673	0.21	1	0	0	340.6	3.5	3.5	6.08	93.92	C5bM6	0.43	0.626	0.021	1.21667
63	2020-12-05	6A	F	2020-06-13	KKPP4.4	2020-07-02	BB3NN2CC.3	2	1	1	1	C6aF3	7.79	| red	86	C6aF3	13:39	2021-01-29	600	42.812	0.071	72	14	584.7	39.433	0.067	72	13	15.3	3.379	0.22	0	0	0	269	5	5	2.55	97.45	C6aF3	0.456	0.631	0.044	1.17692
64	2020-12-05	6A	F	2020-06-13	KKPP4.4	2020-07-02	BB3NN2CC.3	2	1	2	2	C6aF4	7.62	- lime	87	C6aF4	13:56	2021-01-29	600	56.446	0.094	76	32	542.4	47.328	0.087	67	31	57.6	9.118	0.158	9	0	0	246.6	0	0	9.6	90.4	C6aF4	0.43	0.636	0.015	1.85806
65	2020-12-05	6A	F	2020-06-13	KKPP4.4	2020-07-02	BB3NN2CC.3	2	1	1	2	C6aF5	7.57	| - red	88	C6aF5	13:22	2021-01-29	600	52.619	0.088	63	14	577.6	48.813	0.085	59	13	22.4	3.805	0.17	4	0	0	242.2	2	2	3.73	96.27	C6aF5	0.45	0.636	0.024	1.72308
66	2020-12-05	6A	F	2020-06-13	KKPP4.4	2020-07-02	BB3NN2CC.3	2	1	2	1	C6aF6	7.45	= aqua	89	C6aF6	14:15	2021-01-29	600	41.261	0.069	53	14	567.8	36.891	0.065	52	13	32.2	4.37	0.136	1	0	0	245	3	3	5.37	94.63	C6aF6	0.452	0.641	0.036	2.47692
67	2020-12-05	6A	M	2020-06-13	KKPP4.4	2020-07-02	BB3NN2CC.3	1	1	1	2	C6aM1	8.92	| blue	90	C6aM1	12:11	2021-01-29	600	44.436	0.074	56	22	547.8	37.525	0.069	51	21	52.2	6.911	0.132	5	0	0	383	10	10	8.7	91.3	C6aM1	0.417	0.639	0.018	2.48571
68	2020-12-05	6A	M	2020-06-13	KKPP4.4	2020-07-02	BB3NN2CC.3	1	1	2	1	C6aM2	8.84	| | aqua	91	C6aM2	13:06	2021-01-29	600	49.05	0.082	63	10	587.8	46.516	0.079	62	9	12.2	2.534	0.208	1	0	0	405.6	7	4	2.03	97.97	C6aM2	0.458	0.628	0.044	1.35556
71	2020-12-05	6A	M	2020-06-13	KKPP4.4	2020-07-02	BB3NN2CC.3	1	1	1	1	C6aM5	7.2	| | red	90	C6aM5	12:48	2021-01-29	600	39.601	0.066	62	16	553.8	34.852	0.063	57	15	46.2	4.748	0.103	5	0	0	356.6	1	1	7.7	92.3	C6aM5	0.44	0.646	0.012	3.08
72	2020-12-05	6A	M	2020-06-13	KKPP4.4	2020-07-02	BB3NN2CC.3	1	1	2	2	C6aM6	7.06	-- red	89	C6aM6	12:31	2021-01-29	600	54.057	0.09	73	26	565	47.033	0.083	71	25	35	7.024	0.201	2	0	0	342	7	7	5.83	94.17	C6aM6	0.437	0.639	0.022	1.4
73	2020-12-22	7A	F	2020-07-05	LLKKBBAA.2	2020-07-25	PPEEJJF	2	2	1	1	C7aF1	8.3	l l Red, Aqua	100	C7aF1	11:55	2021-02-15	600	46.41	0.077	55	15	576.3	41.691	0.072	55	14	23.7	4.719	0.199	0	0	0	251.4	11	11	3.95	96.05	C7aF1	0.43	0.626	0.015	1.69286
74	2020-12-22	7A	F	2020-07-05	LLKKBBAA.2	2020-07-25	PPEEJJF	2	2	2	1	C7aF2	7.83	-- Blue	101	C7aF2		2021-02-15	600	51.81	0.086	50	24	522.3	41.461	0.079	48	25	77.7	10.349	0.133	2	0	0	253	9	9	12.95	87.05	C7aF2	0.399	0.639	0.008	3.108
75	2020-12-22	7A	F	2020-07-05	LLKKBBAA.2	2020-07-25	PPEEJJF	2	2	1	2	C7aF3	7.73	l l Red	102	C7aF3	11:18	2021-02-15	600	28.139	0.047	21	11	577.2	24.947	0.043	31	10	22.8	3.186	0.139	0	0	0	213.4	9	9	3.8	96.2	C7aF3	0.449	0.628	0.037	2.28
76	2020-12-22	7A	F	2020-07-05	LLKKBBAA.2	2020-07-25	PPEEJJF	2	2	2	2	C7aF4	7.31	= Blule; Lime	110	C7aF4	10:59	2021-02-15	600	48.813	0.081	71	22	548.1	42.823	0.078	68	23	51.9	5.99	0.115	3	0	0	228.2	7	7	8.65	91.35	C7aF4	0.442	0.641	0.013	2.25652
77	2020-12-22	7A	M	2020-07-05	LLKKBBAA.2	2020-07-25	PPEEJJF	1	2	1	1	C7aM1	8.02	= Red	97	C7aM1	10:41	2021-02-15	600	41.057	0.068	41	15	578.1	36.618	0.068	41	15	21.9	4.439	0.203	0	0	0	380.2	5	2	3.65	96.35	C7aM1	0.445	0.621	0.046	1.46
78	2020-12-22	7A	M	2020-07-05	LLKKBBAA.2	2020-07-25	PPEEJJF	1	2	2	1	C7aM2	7.87	= Red, Lime	99	C7aM2	10:06	2021-02-15	600	45.492	0.076	42	18	567.8	39.648	0.07	42	18	32.2	5.845	0.182	0	0	0	355.4	7	7	5.37	94.63	C7aM2	0.442	0.628	0.08	1.78889
79	2020-12-22	7A	M	2020-07-05	LLKKBBAA.2	2020-07-25	PPEEJJF	1	2	1	2	C7aM3	7.58	l-- Aqua	96	C7aM3	9:48	2021-02-15	600	41.52	0.069	13	18	569.1	34.772	0.061	13	18	30.9	6.748	0.218	0	0	0	343.4	10	10	5.15	94.85	C7aM3	0.433	0.608	0.004	1.71667
80	2020-12-22	7A	M	2020-07-05	LLKKBBAA.2	2020-07-25	PPEEJJF	1	2	2	2	C7aM6	6.12	l l Lime	98	C7aM6	10:24	2021-02-15	600	28.567	0.048	14	10	579.4	25.497	0.044	14	9	20.6	3.07	0.149	0	0	0	338.6	7	7	3.43	96.57	C7aM6	0.436	0.623	0.034	2.28889
81	2020-12-29	7B	F	2020-07-15	LLKKBBAA.1	2020-07-25	PPEEJJF	2	1	2	1	C7bF1	8.8	|-- red lime	117	C7bF1	11:04	2021-02-23	600	48.031	0.08	55	23	554.6	41.487	0.075	54	22	45.4	6.544	0.144	1	0	0	275.2	0	0	7.57	92.43	C7bF1	0.418	0.626	0.007	2.06364
82	2020-12-29	7B	F	2020-07-15	LLKKBBAA.1	2020-07-25	PPEEJJF	2	1	1	1	C7bF2	8.61	|-- blue	118	C7bF2	11:22	2021-02-23	600	46.213	0.077	50	20	571	41.596	0.073	49	20	29	4.617	0.159	1	0	0	268.6	4	4	4.83	95.17	C7bF2	0.436	0.631	0.035	1.45
83	2020-12-29	7B	F	2020-07-15	LLKKBBAA.1	2020-07-25	PPEEJJF	2	1	2	2	C7bF3	8.53	-- aqua	119	C7bF3	11:39	2021-02-23	600	50.74	0.085	30	18	577.8	45.904	0.079	30	18	22.2	4.836	0.218	0	0	0	247.6	5	5	3.7	96.3	C7bF3	0.459	0.634	0.049	1.23333
84	2020-12-29	7B	F	2020-07-15	LLKKBBAA.1	2020-07-25	PPEEJJF	2	1	1	2	C7bF6	7.14	== red	120	C7bF6	12:00	2021-02-23	600	51.712	0.086	33	31	530.6	40.992	0.077	32	31	69.4	10.72	0.154	1	0	0	210.6	0	0	11.57	88.43	C7bF6	0.41	0.631	0.004	2.23871
85	2020-12-29	7B	M	2020-07-15	LLKKBBAA.1	2020-07-25	PPEEJJF	1	1	2	1	C7bM1	8.55	|-- aqua	123	C7bM1	12:58	2021-02-23	600	42.576	0.071	28	21	544.1	36.746	0.068	28	21	55.9	5.83	0.104	0	0	0	399	5	5	9.32	90.68	C7bM1	0.413	0.623	0.039	2.6619
86	2020-12-29	7B	M	2020-07-15	LLKKBBAA.1	2020-07-25	PPEEJJF	1	1	1	1	C7bM2	7.98	-- blue	122	C7bM2	12:41	2021-02-23	600	47.543	0.079	41	23	508.7	37.933	0.075	41	23	91.3	9.61	0.105	0	0	0	359.6	11	11	15.22	84.78	C7bM2	0.411	0.639	0.013	3.96957
87	2020-12-29	7B	M	2020-07-15	LLKKBBAA.1	2020-07-25	PPEEJJF	1	1	1	2	C7bM3	7.46	| | red	121	C7bM3	12:21	2021-02-23	600	49.564	0.083	36	22	560	43.118	0.077	35	22	40	6.445	0.161	1	0	0	341.6	0	0	6.67	93.33	C7bM3	0.429	0.621	0.015	1.81818
88	2021-01-03	8a	F	2020-07-20	PPQQ1DDK	2020-06-16	BB2AA21NNO.2	2	2	2	1	C8aF1	6.32	-- red	130	C8aF1	12:58	2021-02-27	600	41.196	0.069	65	23	572.6	36.494	0.064	65	23	27.3	4.701	0.172	0	0	0	253	3	3	4.55	95.43	C8aF1	0.44	0.636	0.031	1.18696
89	2021-01-03	8a	F	2020-07-20	PPQQ1DDK	2020-06-16	BB2AA21NNO.2	2	2	2	2	C8aF3	6.02	| | red aqua	131	C8aF3	13:16	2021-02-27	600	47.976	0.08	72	17	563.4	42.15	0.075	67	18	36.6	5.826	0.159	5	0	0	224.4	4	4	6.1	93.9	C8aF3	0.448	0.623	0	2.03333
90	2021-01-03	8a	F	2020-07-20	PPQQ1DDK	2020-06-16	BB2AA21NNO.2	2	2	1	2	C8aF4	5.9	| red	129	C8aF4	12:40	2021-02-27	600	67.603	0.113	76	41	531	57.171	0.108	65	41	69	10.433	0.151	11	0	0	238	3	3	11.5	88.5	C8aF4	0.405	0.641	0.049	1.68293
93	2021-01-03	8a	M	2020-07-20	PPQQ1DDK	2020-06-16	BB2AA21NNO.2	1	2	2	1	C8aM1	6.98	| lime	134	C8aM1	14:12	2021-02-27	600	56.639	0.094	64	25	559.5	47.71	0.085	59	24	40.5	8.929	0.22	5	0	0	337	0	0	6.75	93.25	C8aM1	0.446	0.631	0.013	1.6875
94	2021-01-03	8a	M	2020-07-20	PPQQ1DDK	2020-06-16	BB2AA21NNO.2	1	2	1	1	C8aM2	6.53	|-- red aqua	132	C8aM2	13:36	2021-02-27	600	58.667	0.098	60	22	563.7	51.086	0.091	58	22	36.3	7.581	0.209	2	0	0	344.4	7	7	6.05	93.95	C8aM2	0.454	0.641	0.034	1.65
95	2021-01-03	8a	M	2020-07-20	PPQQ1DDK	2020-06-16	BB2AA21NNO.2	1	2	2	2	C8aM3	6.48	| | lime	133	C8aM3	13:54	2021-02-27	600	39.4	0.066	17	9	587.8	37.194	0.063	17	9	12.2	2.207	0.181	0	0	0	352.2	4	0	2.03	97.97	C8aM3	0.471	0.621	0.1	1.35556
96	2021-01-03	8a	M	2020-07-20	PPQQ1DDK	2020-06-16	BB2AA21NNO.2	1	2	1	2	C8aM4	6.42	|-- blue	135	C8aM4	14:31	2021-02-27	600	49.294	0.082	27	19	562.9	44.214	0.079	27	18	37.1	5.08	0.137	0	0	0	308.8	3	3	6.18	93.82	C8aM4	0.446	0.623	0.058	2.06111
97	2021-01-12	8b	F	2020-07-20	PPQQ1DDK.3	2020-06-16	BB2AA21NNO.2	2	1	1	1	C8bF2	6.9	| aqua	140	C8bF2	15:41	2021-03-08	600	39.932	0.067	74	9	586.7	37.412	0.064	74	8	13.3	2.52	0.189	0	0	0	259.4	6	6	2.22	97.78	C8bF2				1.6625
98	2021-01-12	8b	F	2020-07-20	PPQQ1DDK.3	2020-06-16	BB2AA21NNO.2	2	1	2	2	C8bF3	6.83	|-- blue	141	C8bF3	15:59	2021-03-08	600	45.183	0.075	41	9	592.2	42.335	0.071	41	8	7.8	2.848	0.364	0	0	0	264.2	5	5	1.3	98.7	C8bF3				0.975
99	2021-01-12	8b	F	2020-07-20	PPQQ1DDK.3	2020-06-16	BB2AA21NNO.2	2	1	2	1	C8bF5	6.51	| | red aqua	142	C8bF5	16:16	2021-03-08	600	44.848	0.075	75	21	570.6	39.754	0.07	75	21	29.4	5.094	0.173	0	0	0	263.2	7	7	4.9	95.1	C8bF5				1.4
100	2021-01-12	8b	F	2020-07-20	PPQQ1DDK.3	2020-06-16	BB2AA21NNO.2	2	1	1	2	C8bF6	6.51	| red	139	C8bF6	15:23	2021-03-08	600	48.253	0.08	37	17	573.5	42.354	0.074	37	17	26.5	5.899	0.223	0	0	0	259.4	5	5	4.42	95.58	C8bF6				1.55882
101	2021-01-12	8b	M	2020-07-20	PPQQ1DDK.3	2020-06-16	BB2AA21NNO.2	1	1	2	1	C8bM1	7.4	| | blue	137	C8bM1	14:48	2021-03-08	600	20.96	0.035	12	2	595.7	20.399	0.034	12	2	4.3	0.561	0.131	0	0	0	354.8	3	0	0.72	99.28	C8bM1				2.15
102	2021-01-12	8b	M	2020-07-20	PPQQ1DDK.3	2020-06-16	BB2AA21NNO.2	1	1	1	1	C8bM6	5.93	== lime	138	C8bM6	15:05	2021-03-08	600	37.365	0.062	43	10	572.7	34.575	0.06	41	9	27.2	2.789	0.102	2	0	0	315	7	7	4.53	95.45	C8bM6				3.02222
103	2020-01-12	9A	F	2020-07-02	BB3NN2C.2	2020-06-11	MMRRGG.1	2	2	2	2	C9aF3	6.61	|-- lime	142	C9aF3	10:23	2021-03-09	600	49.414	0.082	59	16	531.7	43.235	0.081	52	16	68.3	6.18	0.09	7	0	0	234.2	5	5	11.38	88.62	C9aF3	0.406	0.631	0.021	4.26875
104	2020-01-12	9A	F	2020-07-02	BB3NN2C.2	2020-06-11	MMRRGG.1	2	2	2	1	C9aF5	6.45	-- aqua	141	C9aF5	10:06	2021-03-09	600	65.502	0.109	66	27	547.9	56.588	0.103	62	26	52.1	8.914	0.171	4	0	0	262.6	0	0	8.68	91.32	C9aF5	0.437	0.649	0.005	2.00385
105	2020-01-12	9A	F	2020-07-02	BB3NN2C.2	2020-06-11	MMRRGG.1	2	2	1	2	C9aF6	6.32	== red	143	C9aF6	11:01	2021-03-09	600	43.133	0.072	38	13	570.6	38.759	0.068	38	12	29.4	4.373	0.149	0	0	0	263.4	6	6	4.9	95.1	C9aF6	0.457	0.636	0.012	2.45
106	2020-01-12	9A	M	2020-07-02	BB3NN2C.2	2020-06-11	MMRRGG.1	1	2	2	1	C9aM1	7.13	|-- red	137	C9aM1	8:56	2021-03-09	600	49.633	0.083	29	17	561	44.141	0.079	29	17	39	5.491	0.141	0	0	0	353.2	7	7	6.5	93.5	C9aM1	0.451	0.641	0.015	2.29412
107	2020-01-12	9A	M	2020-07-02	BB3NN2C.2	2020-06-11	MMRRGG.1	1	2	2	2	C9aM3	6.58	-- red	139	C9aM3	9:31	2021-03-09	600	28.713	0.048	16	6	591.1	27.464	0.046	16	6	8.9	1.249	0.14	0	0	0	348.4	0	0	1.48	98.52	C9aM3	0.474	0.639	0.115	1.48333
108	2020-01-12	9A	M	2020-07-02	BB3NN2C.2	2020-06-11	MMRRGG.1	1	2	1	2	C9aM4	6.43	|-- aqua	140	C9aM4	9:47	2021-03-09	600	43.865	0.073	50	17	567.6	39.054	0.069	49	16	32.4	4.81	0.149	1	0	0	365.6	3	3	5.4	94.6	C9aM4	0.438	0.626	0.042	2.025
109	2020-01-12	9A	M	2020-07-02	BB3NN2C.2	2020-06-11	MMRRGG.1	1	2	1	1	C9aM6	6.15	== blue	138	C9aM6	9:14	2021-03-09	600	64.468	0.107	43	28	525.4	54.873	0.104	41	27	74.6	9.595	0.129	2	0	0	360.6	0	0	12.43	87.57	C9aM6	0.404	0.628	0.008	2.76296
110	2021-02-15	10A	F	2020-09-08	GGRRAAJJF	2020-06-03	EEMMB	2	2	1	1	C10aF1	8.33	|-- lime	145	C10aF1	12:44	2021-04-11	600	47.313	0.079	44	9	590.9	43.857	0.074	44	8	9.1	3.456	0.38	0	0	0	264.2	5	5	1.52	98.48	C10aF1	0.473	0.651	0.042	1.1375
111	2021-02-15	10A	F	2020-09-08	GGRRAAJJF	2020-06-03	EEMMB	2	2	2	1	C10aF2	8.23	| red	148	C10aF2	13:34	2021-04-11	600	46.079	0.077	40	10	583.1	43.337	0.074	40	9	16.9	2.742	0.162	0	0	0	243.4	0	0	2.82	97.18	C10aF2	0.475	0.641	0.043	1.87778
112	2021-02-15	10A	F	2020-09-08	GGRRAAJJF	2020-06-03	EEMMB	2	2	1	2	C10aF3	8.11	|== blue	147	C10aF3	13:17	2021-04-11	600	42.681	0.071	47	12	587.7	40.012	0.068	47	11	12.3	2.669	0.218	0	0	0	270.6	0	0	2.05	97.95	C10aF3	0.485	0.628	0.052	1.11818
113	2021-02-15	10A	F	2020-09-08	GGRRAAJJF	2020-06-03	EEMMB	2	2	2	2	C10aF4	7.78	-- lime	146	C10aF4	13:01	2021-04-11	600	40.067	0.067	49	12	584.6	36.203	0.062	49	11	15.4	3.864	0.25	0	0	0	242.4	8	8	2.57	97.43	C10aF4	0.477	0.644	0.033	1.4
114	2021-02-15	10A	M	2020-09-08	GGRRAAJJF	2020-06-03	EEMMB	1	2	1	1	C10aM1	8.93	== red lime	150	C10aM1	14:06	2021-04-11	600	49.749	0.083	46	5	594.3	48.631	0.082	46	4	5.7	1.118	0.195	0	0	0	364.6	1	1	0.95	99.05	C10aM1	0.484	0.639	0.031	1.425
115	2021-02-15	10A	M	2020-09-08	GGRRAAJJF	2020-06-03	EEMMB	1	2	2	1	C10aM2	8.84	|-- aqua	152	C10aM2	14:41	2021-04-11	600	40.249	0.067	49	5	590.7	38.927	0.066	48	4	9.3	1.322	0.142	1	0	0	355.4	7	7	1.55	98.45	C10aM2	0.478	0.641	0.044	2.325
116	2021-02-15	10A	M	2020-09-08	GGRRAAJJF	2020-06-03	EEMMB	1	2	1	2	C10aM3	8.56	| lime	151	C10aM3	14:24	2021-04-11	600	38.279	0.064	34	9	591.3	35.398	0.06	34	8	8.7	2.88	0.331	0	0	0	376.4	6	6	1.45	98.55	C10aM3	0.482	0.631	0.045	1.0875
117	2021-02-15	10A	M	2020-09-08	GGRRAAJJF	2020-06-03	EEMMB	1	2	2	2	C10aM4	8.43	|--| aqua	149	C10aM4	13:50	2021-04-11	600	46.945	0.078	34	11	582.7	44.167	0.076	34	10	17.3	2.778	0.16	0	0	0	390.8	6	6	2.88	97.12	C10aM4	0.482	0.631	0.029	1.73
118	2021-02-17	10B	F	2020-09-08	CS1F3 GGRRAAJJF	2020-06-03	EEMMB1	2	1	2	1	C10bF1	7.09	== blue	167	C10bF1	16:43	2021-04-14	600	41.52	0.069	44	9	580.1	38.373	0.066	44	8	19.9	3.146	0.158	0	0	0	255	6	6	3.32	96.68	C10bF1	0.474	0.636	0.11	2.4875
119	2021-02-17	10B	F	2020-09-08	CS1F3 GGRRAAJJF	2020-06-03	EEMMB1	2	1	1	1	C10bF2	6.9	|-- blue red	166	C10bF2	16:27	2021-04-14	600	47.896	0.08	54	7	594.7	45.638	0.077	54	6	5.3	2.258	0.425	0	0	0	225.6	3	3	0.88	99.12	C10bF2	0.487	0.646	0.04	0.883333
120	2021-02-17	10B	F	2020-09-08	CS1F3 GGRRAAJJF	2020-06-03	EEMMB1	2	1	2	2	C10bF3	6.84	|-- lime aqua	168	C10bF3	17:00	2021-04-14	600	62.345	0.104	76	21	578.9	57.699	0.1	75	20	21.1	4.646	0.22	1	0	0	229.2	0	0	3.52	96.48	C10bF3	0.454	0.644	0.029	1.055
121	2021-02-17	10B	F	2020-09-08	CS1F3 GGRRAAJJF	2020-06-03	EEMMB1	2	1	1	2	C10bF4	6.61	| | red aqua	165	C10bF4	16:10	2021-04-14	600	46.49	0.077	66	12	575.3	42.692	0.074	66	11	24.7	3.798	0.154	0	0	0	266.2	0	0	4.12	95.88	C10bF4	0.46	0.636	0.031	2.24545
122	2021-02-17	10B	M	2020-09-08	CS1F3 GGRRAAJJF	2020-06-03	EEMMB1	1	1	1	1	C10bM2	7.78	== lime	162	C10bM2	15:21	2021-04-14	600	34.896	0.058	62	5	589	33.84	0.057	62	5	11	1.056	0.096	0	0	0	403.8	0	0	1.83	98.17	C10bM2	0.486	0.623	0.044	2.2
123	2021-02-17	10B	M	2020-09-08	CS1F3 GGRRAAJJF	2020-06-03	EEMMB1	1	1	2	2	C10bM3	7.76	|== red lime	163	C10bM3	15:37	2021-04-14	600	34.463	0.057	19	9	582.3	31.203	0.054	19	8	17.7	3.259	0.184	0	0	0	383.2	9	9	2.95	97.05	C10bM3	0.463	0.616	0.012	2.2125
124	2021-02-17	10B	M	2020-09-08	CS1F3 GGRRAAJJF	2020-06-03	EEMMB1	1	1	1	2	C10bM4	7.75	| | aqua	161	C10bM4	15:04	2021-04-14	600	32.58	0.054	37	4	596.2	31.873	0.053	37	3	3.8	0.706	0.184	0	0	0	428.2	7	7	0.63	99.37	C10bM4	0.485	0.639	0.14	1.26667
125	2021-02-17	10B	M	2020-09-08	CS1F3 GGRRAAJJF	2020-06-03	EEMMB1	1	1	2	1	C10bM5	7.73	| | red blue	164	C10bM5	15:54	2021-04-14	600	41.778	0.07	41	14	573.4	37.907	0.066	40	13	26.6	3.871	0.145	1	0	0	373.8	2	2	4.43	95.57	C10bM5	0.474	0.623	0.04	2.04615
126	2021-02-15	11A	F	2020-07-05	BBAA2KKO2	2020-07-09	PPQQA.1	2	1	1	1	C11aF1	6.98	|-- red lime	154	C11aF1	15:51	2021-04-11	600	58.864	0.098	88	20	582.7	53.613	0.092	88	19	17.3	5.251	0.303	0	0	0	273.4	3	3	2.88	97.12	C11aF1	0.462	0.651	0.013	0.910526
127	2021-02-15	11A	F	2020-07-05	BBAA2KKO2	2020-07-09	PPQQA.1	2	1	2	1	C11aF2	6.85	== blue lime	153	C11aF2	15:35	2021-04-11	600	52.207	0.087	52	18	581	48.151	0.083	52	17	19	4.057	0.214	0	0	0	239.6	0	0	3.17	96.83	C11aF2	0.447	0.636	0.01	1.11765
128	2021-02-15	11A	F	2020-07-05	BBAA2KKO2	2020-07-09	PPQQA.1	2	1	1	2	C11aF3	6.84	-- aqua	155	C11aF3	16:08	2021-04-11	600	41.057	0.068	29	17	577.4	36.261	0.063	29	16	22.6	4.796	0.212	0	0	0	245.4	2	2	3.77	96.23	C11aF3	0.461	0.639	0.013	1.4125
129	2021-02-15	11A	M	2020-07-05	BBAA2KKO2	2020-07-09	PPQQA.1	1	1	1	1	C11aM1	7.75	| blue																										C11aM1	0.438	0.636	0.018
130	2021-02-15	11A	M	2020-07-05	BBAA2KKO2	2020-07-09	PPQQA.1	1	1	1	2	C11aM3	7.53	== blue red	158	C11aM3	16:59	2021-04-11	600	37.849	0.063	38	13	565.8	33.632	0.059	37	12	34.2	4.217	0.123	1	0	0	335.4	3	3	5.7	94.3	C11aM3	0.437	0.628	0.024	2.85
131	2021-02-15	11A	M	2020-07-05	BBAA2KKO2	2020-07-09	PPQQA.1	1	1	2	1	C11aM6	6.18	| | red																										C11aM6	0.447	0.626	0.016
132	2021-02-15	11A	M	2020-07-05	BBAA2KKO2	2020-07-09	PPQQA.1	1	1	2	2	C11aM8	6.67	|-- blue	156	C11aM8	16:24	2021-04-11	600	48.322	0.081	37	21	556.7	43.042	0.077	37	20	43.3	5.28	0.122	0	0	0	333.4	6	6	7.22	92.78	C11aM8	0.435	0.633	0.012	2.165
133	2021-03-17	12A	F	2020-07-25	PPEEJJF.1	2020-07-05	BBAA2KKO2.1	2	2	1	1	C12aF2	7.5	== blue	174	C12aF2	12:54	2021-05-11	600	44.509	0.074	82	18	569.8	40.07	0.07	77	17	30.2	4.439	0.147	5	0	0	243.6	3	3	5.03	94.97	C12aF2	0.454	0.641	0.036	1.77647
134	2021-03-17	12A	F	2020-07-25	PPEEJJF.1	2020-07-05	BBAA2KKO2.1	2	2	1	2	C12aF4	7.36	== red	176	C12aF4	13:33	2021-05-11	600	52.899	0.088	48	19	568.8	47.79	0.084	46	18	31	5.051	0.163	1	1	0.2	228.6	7	7	5.17	94.8	C12aF4	0.445	0.664	0.021	1.72222
135	2021-03-17	12A	M	2020-07-25	PPEEJJF.1	2020-07-05	BBAA2KKO2.1	1	2	2	1	C12aM1	8.62	-- red	172	C12aM1	12:19	2021-05-11	600	35.584	0.059	43	5	594.9	34.852	0.059	43	4	5.1	0.732	0.143	0	0	0	346.8	9	9	0.85	99.15	C12aM1	0.477	0.634	0.207	1.275
136	2021-03-17	12A	M	2020-07-25	PPEEJJF.1	2020-07-05	BBAA2KKO2.1	1	2	1	1	C12aM2	8.52	|-- red aq	170	C12aM2	11:42	2021-05-11	600	51.268	0.085	38	17	566.1	45.591	0.081	38	17	33.9	5.677	0.168	0	0	0	321.2	16	16	5.65	94.35	C12aM2	0.452	0.641	0.015	1.99412
137	2021-03-17	12A	M	2020-07-25	PPEEJJF.1	2020-07-05	BBAA2KKO2.1	1	2	2	2	C12aM3	8.42	== Lime	171	C12aM3	12:01	2021-05-11	600	37.372	0.062	39	15	563.4	32.897	0.058	38	15	36.6	4.475	0.122	1	0	0	328	6	6	6.1	93.9	C12aM3	0.454	0.636	0.047	2.44
138	2021-03-17	12A	M	2020-07-25	PPEEJJF.1	2020-07-05	BBAA2KKO2.1	1	2	1	2	C12aM4	8.08	| | red	173	C12aM4	12:37	2021-05-11	600	56.726	0.095	58	16	563.5	51.668	0.092	57	16	36.5	5.058	0.139	1	0	0	343	7	7	6.08	93.92	C12aM4	0.453	0.644	0.046	2.28125

## Sheet: SocInteraction
Number	DOB	Cohort_1	aSex	MomDOB	MomID	DadDOB	DadID	Sex	ExperGroup	DamPresent	SingleGrouped	RatID_3	PND1_Weight	TailMarking	Test	Animal	Time	Date	Duration	Distance	MeanSpeed	TL_Presses	TL_TimePressed	TR_Presses	TR_TimePressed	BL_Presses	BL_TimePressed	BR_Presses	BR_TimePressed	RatID_4	TL_Entries	TL_Time	TL_Latency1st	TL_TL_Numb	TC_Time	TR_Entries	TR_Time	TR_Latency1st	TR_TR_Numb	BL_Entries	BL_Time	BL_Latency1st	BL_BL_Numb	RatID_5	BC_Time	BR_Entries	BR_Time	BR_Latency1st	BR_BR_Numb
9	2020-09-11	2AB	F	2020-05-19	DDKJJF.2	2020-05-22	NNOC	2	2	1	1	C2aF1	6.37	||| =_ R aqu	19	C2aF1	14:03	2020-11-06	600	46.741	0.078	36	175.6	0	0	0	0	16	45.7	C2aF1	15	221.3	79.4	35	52.8	8	19	142.8	0	5	19.6	122	0	C2aF1	43.5	8	83.2	60.3	15
10	2020-09-11	2AE	F	2020-05-19	DDKJJF.2	2020-05-22	NNOC	2	2	2	1	C2aF2	6.74	||| -- RR aq aq																														C2aF2
11	2020-09-11	2AB	F	2020-05-19	DDKJJF.2	2020-05-22	NNOC	2	2	1	2	C2aF3	7.16	-- red	21	C2aF3	15:26	2020-11-06	600	47.408	0.079	0	0	14	58	39	245.5	0	0	C2aF3	5	30.1	203.6	0	37.1	9	63.9	207.9	11	18	283.7	42	34	C2aF3	53.3	7	32.4	86.2	0
12	2020-09-11	2AE	F	2020-05-19	DDKJJF.2	2020-05-22	NNOC	2	2	2	2	C2aF5	6.4	= red blue	22	C2aF5	15:45	2020-11-06	600	64.275	0.107	16	84.8	0	0	0	0	26	237.6	C2aF5	14	100.4	66.8	14	33.4	7	33	133.1	0	8	32.7	33.1	0	C2aF5	39.8	18	237.5	43.9	20
13	2020-09-11	2AB	M	2020-05-19	DDKJJF.2	2020-05-22	NNOC	1	2	1	1	C2aM1	7.93	| | | red red blu	16	C2aM1	13:04	2020-11-06	600	42.536	0.071	0	0	42	231.5	15	48.5	0	0	C2aM1	8	30	88.5	0	66.9	20	272	80.4	31	9	58.8	15.8	11	C2aM1	40.8	4	28.9	29	0
14	2020-09-11	2AB	M	2020-05-19	DDKJJF.2	2020-05-22	NNOC	1	2	1	2	C2aM3	7.56	| + | blk red blk	18	C2aM3	13:43	2020-11-06	600	51.104	0.085	27	177.7	0	0	0	0	25	67.4	C2aM3	16	208.8	48.1	27	60.4	11	23.9	73.9	0	7	20.6	8.1	0	C2aM3	42.7	13	100.6	13.4	25
15	2020-09-11	2AE	M	2020-05-19	DDKJJF.2	2020-05-22	NNOC	1	2	2	1	C2aM4	7.69	| | red	15	C2aM4	12:41	2020-11-06	600	45.143	0.075	0	0	25	41.8	40	170.4	0	0	C2aM4	7	34.5	16.3	0	71.8	15	70.7	6.7	22	18	221.5	87.8	38	C2aM4	62	7	24.7	126.3	0
16	2020-09-11	2AE	M	2020-05-19	DDKJJF.2	2020-05-22	NNOC	1	2	2	2	C2aM5	7.65	= red green	16	C2aM5	13:24	2020-11-06	599.8	49.4	0.082	21	60.6	0	0	0	0	39	137.3	C2aM5	13	82.9	6.6	21	74.4	7	34	91.7	0	7	45.6	65.3	0	C2aM5	55.9	19	195.8	30.5	38
17	2020-09-13	2BC	F	2020-05-19	DDKJJF.3	2020-05-22	NNOC	2	1	1	2	C2bF3	6.77	=_ G R blue	25	C2bF3	13:43	2020-11-08	600	63.933	0.107	0	0	14	88.3	23	193.3	0	0	C2bF3	9	51.6	26.6	0	52.7	15	94.4	13.3	10	21	202	46.7	21	C2bF3	45.7	7	25.3	86.1	0
18	2020-09-13	2BD	F	2020-05-19	DDKJJF.3	2020-05-22	NNOC	2	1	2	2	C2bF4	6.59	-- black	24	C2bF4	13:25	2020-11-08	600	46.982	0.078	19	220.8	0	0	1	3.3	10	63.7	C2bF4	15	241.7	76	17	53	8	35.8	120.4	0	3	11.1	206.4	0	C2bF4	36.9	13	62	129.3	9
19	2020-09-13	2BD	F	2020-05-19	DDKJJF.3	2020-05-22	NNOC	2	1	2	1	C2bF6	6.88	= blue lime	27	C2bF6	14:20	2020-11-08	600	49.323	0.082	11	101.1	0	0	0	0	19	182.4	C2bF6	11	102.2	103.9	9	28.3	5	23.7	99	0	7	55.1	68.1	0	C2bF6	49.5	16	185.3	46.5	17
20	2020-09-13	2BC	F	2020-05-19	DDKJJF.3	2020-05-22	NNOC	2	1	1	1	C2bF7	7.28	= green red	26	C2bF7	14:02	2020-11-08	600	58.784	0.098	0	0	18	196.8	16	121.7	0	0	C2bF7	10	28.3	62.9	0	45.8	18	201.4	5.2	15	16	130.9	91.3	16	C2bF7	48	10	40.5	100.6	0
21	2020-09-13	2BD	M	2020-05-19	DDKJJF.3	2020-05-22	NNOC	1	1	2	1	C2bM1	7.01	= aqua red																														C2bM1
22	2020-09-13	2BD	M	2020-05-19	DDKJJF.3	2020-05-22	NNOC	1	1	2	2	C2bM2	7.78	=_ L blk L																														C2bM2
23	2020-09-13	2BC	M	2020-05-19	DDKJJF.3	2020-05-22	NNOC	1	1	1	2	C2bM3	6.58	=_ R green R	28	C2bM3	14:40	2020-11-08	600	44.218	0.074	19	219.9	0	0	0	0	9	54.6	C2bM3	16	225.8	11.7	14	59.5	9	45	26.9	0	5	28.8	91.7	0	C2bM3	34.7	8	53.8	77.2	8
24	2020-10-09	3AY	F	2020-05-24	LLKKEEMM.2	2020-03-30	PPQQ.3	2	1	2	2	C3aF2	6.13	| - red lime	33	C3aF2	12:05	2020-12-05	600	62.014	0.103	20	102.7	0	0	0	0	18	141.4	C3aF2	16	116.6	17	19	40.6	6	29.7	31	0	9	37.1	135.3	0	C3aF2	56.1	17	136.6	106.9	12
25	2020-10-09	3AY	F	2020-05-24	LLKKEEMM.2	2020-03-30	PPQQ.3	2	1	2	1	C3aF4	5.69	|| lime	34	C3aF4	12:23	2020-12-05	600	31.495	0.052	0	0	15	226.2	10	67.7	0	0	C3aF4	3	13.7	107.6	0	70.2	16	207	43.5	5	5	89.2	53.6	8	C3aF4	51.5	6	30.4	73.7	0
26	2020-10-09	3AY	F	2020-05-24	LLKKEEMM.2	2020-03-30	PPQQ.3	2	1	1	1	C3aF5	5.53	| - | red	35	C3aF5	12:42	2020-12-05	600	43.938	0.073	0	0	8	114.5	20	201.9	0	0	C3aF5	6	17	94.2	0	70	13	101.6	15.2	2	19	200	71.9	14	C3aF5	70.8	13	47.9	138.9	0
27	2020-10-09	3AY	M	2020-05-24	LLKKEEMM.2	2020-03-30	PPQQ.3	1	1	2	1	C3aM1	6.9	= aqua	32	C3aM1	11:47	2020-12-05	600	34.186	0.057	0	0	9	204.5	8	79.7	0	0	C3aM1	7	35.3	17.2	0	58.6	8	215.4	120.5	6	10	84.4	35.8	5	C3aM1	42.3	6	53.8	55.1	0
28	2020-10-09	3AY	M	2020-05-24	LLKKEEMM.2	2020-03-30	PPQQ.3	1	1	2	2	C3aM2	6.62	| | red	31	C3aM2	11:29	2020-12-05	600	31.899	0.053	12	103	0	0	0	0	13	108.6	C3aM2	13	121.7	161.9	9	78.9	6	19.9	325.3	0	2	12.4	342.6	0	C3aM2	49.5	8	117.1	75.6	10
29	2020-10-09	3AY	M	2020-05-24	LLKKEEMM.2	2020-03-30	PPQQ.3	1	1	1	2	C3aM6	6.26	| red	30	C3aM6	11:11	2020-12-05	600	35.377	0.059	7	36.9	0	0	0	0	14	233.2	C3aM6	6	42.8	27.7	7	46.3	5	33.1	35.3	0	6	32.7	62	0	C3aM6	65.1	12	250	67.1	11
30	2020-10-10	4A	F	2020-05-29	KKPPLLQQ.1	2020-05-31	RRA.1	2	1	2	1	C4aF1	9.05	-- lime	39	C4aF1	13:35	2020-12-06	600	43.537	0.073	0	0	14	124.7	18	235.7	0	0	C4aF1	5	16.6	49.4	0	34.7	13	127.3	10	9	15	258.4	60.1	17	C4aF1	46	8	38.2	78.9	0
31	2020-10-10	4A	F	2020-05-29	KKPPLLQQ.1	2020-05-31	RRA.1	2	1	1	2	C4aF2	8.79	| - red aqua	37	C4aF2	12:59	2020-12-06	600	46.574	0.078	16	155.1	0	0	0	0	12	247	C4aF2	16	162.6	4.5	16	26.1	7	22.6	122.1	0	6	19.2	199	0	C4aF2	37.7	15	257.9	39.8	10
32	2020-10-10	4A	F	2020-05-29	KKPPLLQQ.1	2020-05-31	RRA.1	2	1	2	2	C4aF3	8.35	| | - purple	38	C4aF3	13:17	2020-12-06	600	43.868	0.073	0	0	17	237.8	13	158	0	0	C4aF3	5	19.2	38.7	0	35.5	15	236.6	11	11	10	161.9	48.4	9	C4aF3	32.7	7	30.6	59.6	0
33	2020-10-10	4A	F	2020-05-29	KKPPLLQQ.1	2020-05-31	RRA.1	2	1	1	1	C4aF6	7.37	| aqua	36	C4aF6	12:40	2020-12-06	600	60.688	0.101	30	212.2	0	0	0	0	12	87.5	C4aF6	23	241.1	34.7	29	54.8	12	34.7	68.7	0	7	22.4	246.9	0	C4aF6	25.3	12	93.3	231.9	8
34	2020-10-10	4A	M	2020-05-29	KKPPLLQQ.1	2020-05-31	RRA.1	1	1	2	1	C4aM1	8.99	| lime	43	C4aM1	14:47	2020-12-06	600	35.981	0.06	15	214.2	0	0	0	0	6	79.2	C4aM1	12	217.4	6.7	13	50.9	6	43.3	50.5	0	6	31.5	132.1	0	C4aM1	47.5	6	64.8	198.5	3
35	2020-10-10	4A	M	2020-05-29	KKPPLLQQ.1	2020-05-31	RRA.1	1	1	1	1	C4aM4	7.47	-- purple	40	C4aM4	13:52	2020-12-06	600	47.466	0.079	0	0	18	71.8	36	276.1	0	0	C4aM4	6	14.3	53.6	0	27.3	12	102.6	61.8	18	19	327.8	15.6	36	C4aM4	45	4	11.4	195.8	0
36	2020-10-10	4A	M	2020-05-29	KKPPLLQQ.1	2020-05-31	RRA.1	1	1	2	2	C4aM5	7.06	| - blue red	41	C4aM5	14:10	2020-12-06	600	34.484	0.057	9	122.7	0	0	0	0	10	152.5	C4aM5	10	139.2	18	7	51.5	6	48	87.7	0	3	20.5	224	0	C4aM5	31	10	164.1	178.8	9
37	2020-10-10	4A	M	2020-05-29	KKPPLLQQ.1	2020-05-31	RRA.1	1	1	1	2	C4aM6	6.87	| | purple	42	C4aM6	14:28	2020-12-06	600	52.961	0.088	0	0	18	285.3	13	96.9	0	0	C4aM6	8	18.6	41.8	0	40.9	18	288.9	3.2	12	12	97.4	110.4	10	C4aM6	36.9	6	25.3	75.6	0
38	2020-10-10	4B	F	2020-05-29	KKPPLLQQ.2	2020-05-31	RRA.1	2	2	2	1	C4bF3	6.29	| - blue	47	C4bF3	16:00	2020-12-06	600	60.014	0.1	16	79.1	0	0	0	0	23	227.9	C4bF3	15	90.4	51.3	13	27.9	6	40.7	117.1	0	10	52.1	36	0	C4bF3	41.5	16	243.3	3	21
39	2020-10-10	4B	F	2020-05-29	KKPPLLQQ.2	2020-05-31	RRA.1	2	2	1	1	C4bF4	6	= lime	46	C4bF4	15:42	2020-12-06	600	43.763	0.073	0	0	11	61.8	22	267	0	0	C4bF4	7	33.7	281.3	0	48.1	9	63.7	152.1	9	14	290	7.9	20	C4bF4	60.4	6	33.1	126.6	0
40	2020-10-10	4B	F	2020-05-29	KKPPLLQQ.2	2020-05-31	RRA.1	2	2	1	2	C4bF5	5.95	| | aqua red	45	C4bF5	15:24	2020-12-06	600	48.919	0.082	20	240.5	0	0	0	0	13	90.5	C4bF5	17	245.7	38.1	14	44.4	8	34.4	60.7	0	6	29.3	2.8	0	C4bF5	45	13	76.3	11.3	8
41	2020-10-10	4B	F	2020-05-29	KKPPLLQQ.2	2020-05-31	RRA.1	2	2	2	2	C4bF6	5.57	| - red	44	C4bF6	15:06	2020-12-06	600	49.891	0.083	0	0	19	251.2	17	139.1	0	0	C4bF6	9	38.3	89.2	0	31.4	16	249	11	18	14	149.4	57.2	13	C4bF6	27.8	6	27.5	69.2	0
42	2020-10-10	4B	M	2020-05-29	KKPPLLQQ.2	2020-05-31	RRA.1	1	2	2	2	C4bM1	7.19	| = blue	48	C4bM1	16:18	2020-12-06	600	49.141	0.082	0	0	23	201.9	17	84.5	0	0	C4bM1	9	22.4	70.5	0	58.8	15	213.9	9.8	16	12	101.7	94.9	16	C4bM1	32.9	7	19.8	89	0
43	2020-10-10	4B	M	2020-05-29	KKPPLLQQ.2	2020-05-31	RRA.1	1	2	1	1	C4bM2	7.04	| - aqua	49	C4bM2	16:36	2020-12-06	600	55.069	0.092	24	84.2	0	0	0	0	30	182.3	C4bM2	14	109.7	8.6	24	34.6	7	30.6	113.4	0	9	42.2	95.3	0	C4bM2	54	20	197.9	60	21
44	2020-10-10	4B	M	2020-05-29	KKPPLLQQ.2	2020-05-31	RRA.1	1	2	1	2	C4bM4	6.97	= purple	50	C4bM4	16:54	2020-12-06	600	52.083	0.087	0	0	24	70.2	35	106.5	0	0	C4bM4	9	47.3	134.7	0	82.6	14	82.4	70.7	19	22	140.6	7.4	34	C4bM4	72.4	12	38.6	56.4	0
45	2020-10-10	4B	M	2020-05-29	KKPPLLQQ.2	2020-05-31	RRA.1	1	2	2	1	C4bM6	6.56	| - purple	51	C4bM6	17:13	2020-12-06	600	46.275	0.077	22	194.9	0	0	0	0	16	104.3	C4bM6	14	230.9	72.8	21	27.2	7	32.2	134.8	0	7	36.8	55.6	0	C4bM6	52.2	14	115.3	14.4	15
46	2020-11-05	5A	F	2020-05-31	RR22A.1	2020-06-27	JJFAALLKK	2	2	1	2	C5aF3	5.86	--- lime	60	C5aF3	13:23	2020-12-31	600	54.316	0.091	27	114.8	0	0	0	0	27	152.1	C5aF3	14	134.7	27.2	26	27	7	31.9	41.7	0	11	48.5	87.3	0	C5aF3	55	18	166.1	74.1	21
47	2020-11-05	5A	F	2020-05-31	RR22A.1	2020-06-27	JJFAALLKK	2	2	1	1	C5aF4	6.03	= aqua	57	C5aF4	12:26	2020-12-31	600	57.793	0.096	0	0	29	96.1	19	102	0	0	C5aF4	11	28.2	41.6	0	98.5	25	104.6	4.5	17	15	115.4	51.3	17	C5aF4	52.5	9	31	68.1	0
48	2020-11-05	5A	F	2020-05-31	RR22A.1	2020-06-27	JJFAALLKK	2	2	2	2	C5aF5	6.67	| - | blue	58	C5aF5	12:44	2020-12-31	600	67.654	0.113	0	0	18	143.9	26	156.2	0	0	C5aF5	8	32.5	55.3	0	51.8	13	148.7	102.1	12	24	178.1	3.8	22	C5aF5	33.5	7	22.9	71.3	0
49	2020-11-05	5A	F	2020-05-31	RR22A.1	2020-06-27	JJFAALLKK	2	2	2	1	C5aF6	6.99	| -- lime	59	C5aF6	13:03	2020-12-31	600	59.06	0.098	0	0	40	164.7	21	67.9	0	0	C5aF6	12	38.4	107.9	0	79.9	34	172.7	8.7	32	16	99.7	45.7	20	C5aF6	56.8	8	29.1	155.4	0
50	2020-11-05	5A	M	2020-05-31	RR22A.1	2020-06-27	JJFAALLKK	1	2	2	1	C5aM1	7.1	= red	56	C5aM1	12:08	2020-12-31	600	59.297	0.099	0	0	31	184.1	12	63.3	0	0	C5aM1	11	29.8	26.1	0	75.4	21	191.4	7.6	21	13	72.3	92.8	11	C5aM1	55.6	6	25.5	82.8	0
51	2020-11-05	5A	M	2020-05-31	RR22A.1	2020-06-27	JJFAALLKK	1	2	1	1	C5aM2	6.54	| then | | blue	55	C5aM2	11:50	2020-12-31	600	44.848	0.075	0	0	8	49	21	130.3	0	0	C5aM2	6	27.6	50.9	0	42.3	8	51.3	247.4	6	18	139.7	78.1	16	C5aM2	150.1	16	64.7	104.9	0
52	2020-11-05	5A	M	2020-05-31	RR22A.1	2020-06-27	JJFAALLKK	1	2	2	2	C5aM3	6.64	-- aqua	53	C5aM3	11:12	2020-12-31	600	40.62	0.068	23	204.7	0	0	0	0	15	59	C5aM3	16	221.1	7.7	13	69	6	21.2	60.2	0	4	15.5	207.2	0	C5aM3	62.5	14	56.5	86.3	8
53	2020-11-05	5A	M	2020-05-31	RR22A.1	2020-06-27	JJFAALLKK	1	2	1	2	C5aM6	6.81	| | - I red aqua	54	C5aM6	11:32	2020-12-31	600	32.726	0.055	18	126.7	0	0	0	0	13	91.4	C5aM6	15	140.4	93.1	13	80.2	5	14	189	0	1	4.7	578.9	0	C5aM6	82.8	12	85.3	129.8	9
54	2020-11-08	5B	F	2020-05-31	RR22A.3	2020-06-27	JJFAALLKK	2	1	1	2	C5bF2	7.24	= red lime	66	C5bF2	11:34	2021-01-03	600	63.459	0.106	0	0	25	206.4	23	103.3	0	0	C5bF2	7	21.6	191.5	0	49	17	219.6	65.4	21	16	123.1	12.5	22	C5bF2	40.1	8	31.1	7	0
55	2020-11-08	5B	F	2020-05-31	RR22A.3	2020-06-27	JJFAALLKK	2	1	2	1	C5bF3	8.04	= lime	68	C5bF3	12:10	2021-01-03	600	44.127	0.074	21	85.1	0	0	0	0	18	85.5	C5bF3	10	110.2	121.7	20	74.1	6	33.4	131.8	0	4	27.5	358.4	0	C5bF3	39.8	12	96.2	39.1	17
56	2020-11-08	5B	F	2020-05-31	RR22A.3	2020-06-27	JJFAALLKK	2	1	2	2	C5bF4	7.1	| -- blue	67	C5bF4	11:52	2021-01-03	600	47.2	0.079	0	0	17	68.8	20	175.9	0	0	C5bF4	7	26.9	32.7	0	64.6	15	77.3	9.2	13	15	199.7	94.8	20	C5bF4	40.8	7	30.9	62.4	0
57	2020-11-08	5B	M	2020-05-31	RR22A.3	2020-06-27	JJFAALLKK	1	1	2	2	C5bM1	8.58	= blue	63	C5bM1	10:41	2021-01-03	600	36.4	0.061	0	0	17	228.7	8	42.7	0	0	C5bM1	7	54.7	83.1	0	56.8	14	246.6	100.6	16	6	47.1	58.7	6	C5bM1	35	5	14.4	210.7	0
58	2020-11-08	5B	M	2020-05-31	RR22A.3	2020-06-27	JJFAALLKK	1	1	1	1	C5bM2	8.74	| = aqua	62	C5bM2	10:22	2021-01-03	600	52.888	0.088	28	259.2	0	0	0	0	11	69.6	C5bM2	21	281.7	6.8	25	46.9	6	20.3	57.4	0	10	30.8	81.3	0	C5bM2	36	11	73.8	85.1	11
59	2020-11-08	5B	M	2020-05-31	RR22A.3	2020-06-27	JJFAALLKK	1	1	2	1	C5bM5	7.44	-- red	65	C5bM5	11:16	2021-01-03	600	40.536	0.068	19	112.5	0	0	0	0	15	46.9	C5bM5	15	148.2	45.9	16	62.1	6	34.5	114.6	0	6	39.4	139.8	0	C5bM5	77.2	18	56.7	88.5	14
60	2020-11-08	5B	M	2020-05-31	RR22A.3	2020-06-27	JJFAALLKK	1	1	1	2	C5bM6	8.39	| -- red	64	C5bM6	10:59	2021-01-03	600	51.151	0.085	0	0	16	92	21	113.4	0	0	C5bM6	6	33.1	64.5	0	60.8	14	103.1	68.3	13	21	121.5	13	19	C5bM6	62.9	9	43.8	80.3	0
63	2020-12-05	6A	F	2020-06-13	KKPP4.4	2020-07-02	BB3NN2CC.3	2	1	1	1	C6aF3	7.79	| red	70	C6aF3	12:04	2021-01-30	600	57.171	0.095	21	63.7	0	0	0	0	42	146.6	C6aF3	11	104.8	113.6	20	34.3	7	24.3	177.9	0	7	25.1	40.6	0	C6aF3	66.1	19	216.4	22	39
64	2020-12-05	6A	F	2020-06-13	KKPP4.4	2020-07-02	BB3NN2CC.3	2	1	2	2	C6aF4	7.62	- lime	73	C6aF4	13:01	2021-01-30	600	55.099	0.092	0	0	24	217.2	15	60	0	0	C6aF4	11	40.9	36.6	0	81.7	24	214.6	38.3	13	13	60.1	7.3	10	C6aF4	43.7	3	18.1	113.5	0
65	2020-12-05	6A	F	2020-06-13	KKPP4.4	2020-07-02	BB3NN2CC.3	2	1	1	2	C6aF5	7.57	| - red	72	C6aF5	12:41	2021-01-30	600	52.113	0.087	25	111.7	0	0	0	0	13	42.8	C6aF5	22	125.9	20.9	19	114.7	12	44.6	23.4	0	9	42.4	11.5	0	C6aF5	55.4	12	47.6	51.2	6
66	2020-12-05	6A	F	2020-06-13	KKPP4.4	2020-07-02	BB3NN2CC.3	2	1	2	1	C6aF6	7.45	= aqua	71	C6aF6	12:22	2021-01-30	600	50.055	0.083	0	0	19	54.1	36	143.1	0	0	C6aF6	4	25.5	110.5	0	36.9	17	113.6	54.4	15	14	224.3	20	33	C6aF6	34.9	9	32	42.2	0
67	2020-12-05	6A	M	2020-06-13	KKPP4.4	2020-07-02	BB3NN2CC.3	1	1	1	2	C6aM1	8.92	| blue	77	C6aM1	14:13	2021-01-30	600	48.096	0.08	8	38.1	0	0	0	0	22	299.1	C6aM1	7	38.2	121.8	5	24.7	6	23.2	140.8	0	8	27.8	42.4	0	C6aM1	61.2	16	306.1	13.8	14
68	2020-12-05	6A	M	2020-06-13	KKPP4.4	2020-07-02	BB3NN2CC.3	1	1	2	1	C6aM2	8.84	| | aqua	76	C6aM2	13:54	2021-01-30	600	61.558	0.103	0	0	18	80.6	37	188.2	0	0	C6aM2	5	23.7	124.2	0	31.5	15	89.2	43.6	12	23	213.8	8.9	32	C6aM2	65.6	12	51.9	56.9	0
71	2020-12-05	6A	M	2020-06-13	KKPP4.4	2020-07-02	BB3NN2CC.3	1	1	1	1	C6aM5	7.2	| | red	74	C6aM5	13:19	2021-01-30	600	39.652	0.066	0	0	27	151.9	12	51	0	0	C6aM5	7	46.1	114	0	103.1	12	177	97.4	21	11	54.8	39.5	12	C6aM5	43.1	3	46.4	449.1	0
72	2020-12-05	6A	M	2020-06-13	KKPP4.4	2020-07-02	BB3NN2CC.3	1	1	2	2	C6aM6	7.06	-- red	75	C6aM6	13:37	2021-01-30	600	58.929	0.098	0	0	22	100.9	26	200	0	0	C6aM6	8	31.6	57.8	0	32.5	16	104.5	44.5	11	16	216.4	23	21	C6aM6	50.1	10	40.9	172.3	0
73	2020-12-22	7A	F	2020-07-15	LLKKBBAA.2	2020-07-25	PPEEJJF	2	2	1	1	C7aF1	8.3	| | red aqua	151	C7aF1	11:35	2021-10-05	599.8	42.39	0.071	0	0	29	190.6	20	105.9	0	0	C7aF1	5	10.1	360.3	0	37.2	23	184.5	37.2	24	21	115.9	145.2	16	C7aF1	34.9	6	16.3	160.6	0
74	2020-12-22	7A	F	2020-07-15	LLKKBBAA.2	2020-07-25	PPEEJJF	2	2	2	1	C7aF2	7.83	-- blue	82	C7aF2	10:57	2021-02-16	600	53.18	0.089	0	0	16	55.2	30	252.4	0	0	C7aF2	5	30.8	23.1	0	25	11	71.6	6.9	15	27	317	40.9	29	C7aF2	36.6	4	13.4	66	0
75	2020-12-22	7A	F	2020-07-15	LLKKBBAA.2	2020-07-25	PPEEJJF	2	2	1	2	C7aF3	7.73	| | red	80	C7aF3	10:21	2021-02-16	600	35.897	0.06	26	309.4	0	0	0	0	10	49.6	C7aF3	11	378.4	7.7	26	36.5	7	39.4	170.1	0	4	20.9	231.7	0	C7aF3	18.7	5	63.7	184	10
76	2020-12-22	7A	F	2020-07-15	LLKKBBAA.2	2020-07-25	PPEEJJF	2	2	2	2	C7aF4	7.31	== blue lime	81	C7aF4	10:40	2021-02-16	600	54.993	0.092	18	87.2	0	0	0	0	26	130.5	C7aF4	13	120.8	36.9	17	16.4	5	25.9	58.7	0	6	21.5	106.5	0	C7aF4	38.8	27	245.2	12.6	24
77	2020-12-22	7A	M	2020-07-15	LLKKBBAA.2	2020-07-25	PPEEJJF	1	2	1	1	C7aM1	8.02	== red	84	C7aM1	11:35	2021-02-16	600	47.084	0.078	27	152.6	0	0	0	0	21	67.2	C7aM1	19	167.8	11.3	24	43.1	7	28.6	190.7	0	7	40	119.5	0	C7aM1	54.8	12	91.5	61	18
78	2020-12-22	7A	M	2020-07-15	LLKKBBAA.2	2020-07-25	PPEEJJF	1	2	2	1	C7aM2	7.87	== red lime	86	C7aM2	12:12	2021-02-16	600	49.99	0.083	0	0	27	174	13	39.8	0	0	C7aM2	12	43.7	85.3	0	97.2	17	195	16.4	23	9	47.3	44.2	12	C7aM2	47.5	4	12.6	116.9	0
79	2020-12-22	7A	M	2020-07-15	LLKKBBAA.2	2020-07-25	PPEEJJF	1	2	1	2	C7aM3	7.58	|-- aqua	83	C7aM3	11:15	2021-02-16	600	40.191	0.067	0	0	14	62.9	26	248.5	0	0	C7aM3	4	16.9	114.4	0	31.5	8	71.5	104.3	9	13	285.5	11.6	26	C7aM3	53.6	5	16.8	48.9	0
80	2020-12-22	7A	M	2020-07-15	LLKKBBAA.2	2020-07-25	PPEEJJF	1	2	2	2	C7aM6	6.12	| | lime	85	C7aM6	11:54	2021-02-16	600	38.668	0.064	17	61.5	0	0	0	0	27	173.5	C7aM6	9	77.9	12.5	17	42.3	5	23	8	0	9	59	90.8	0	C7aM6	68.6	12	207.1	61.5	26
81	2020-12-29	7B	F	2020-07-15	LLKKBBAA.1	2020-07-25	PPEEJJF	2	1	2	1	C7bF1	8.8	|-- red lime	94	C7bF1	12:00	2021-02-24	600	54.723	0.091	18	76	0	0	0	0	23	174	C7bF1	17	77.6	158	11	53.7	8	27.9	179.8	0	10	43.3	61.8	0	C7bF1	58.3	17	185.4	48.7	11
82	2020-12-29	7B	F	2020-07-15	LLKKBBAA.1	2020-07-25	PPEEJJF	2	1	1	1	C7bF2	8.61	|-- blue	93	C7bF2	11:42	2021-02-24	600	51.843	0.086	11	62	0	0	0	0	25	152.7	C7bF2	10	68.8	32	9	48.2	9	36.3	42.8	0	10	38	6.8	0	C7bF2	105.8	20	159.2	11.2	13
83	2020-12-29	7B	F	2020-07-15	LLKKBBAA.1	2020-07-25	PPEEJJF	2	1	2	2	C7bF3	8.53	-- aqua	91	C7bF3	11:07	2021-02-24	600	44.065	0.073	0	0	10	78.4	26	273.8	0	0	C7bF3	4	17.6	197.3	0	27.9	9	80.3	134.6	4	12	319.9	18.2	23	C7bF3	30.6	6	21.1	96.8	0
84	2020-12-29	7B	F	2020-07-15	LLKKBBAA.1	2020-07-25	PPEEJJF	2	1	1	2	C7bF6	7.14	== red	92	C7bF6	11:25	2021-02-24	600	54.017	0.09	0	0	18	147.5	20	75.4	0	0	C7bF6	7	33.4	38	0	87.1	20	126.1	53.1	7	15	78	13.9	12	C7bF6	70.2	14	45.2	8.4	0
85	2020-12-29	7B	M	2020-07-15	LLKKBBAA.1	2020-07-25	PPEEJJF	1	1	2	1	C7bM1	8.55	|-- aqua	90	C7bM1	10:47	2021-02-24	600	45.055	0.075	0	0	15	95.4	28	93.2	0	0	C7bM1	7	29.8	93	0	64.4	10	92.8	19	8	16	100.7	109.3	24	C7bM1	39.5	6	20.7	176.4	0
86	2020-12-29	7B	M	2020-07-15	LLKKBBAA.1	2020-07-25	PPEEJJF	1	1	1	1	C7bM2	7.98	-- blue	88	C7BM2	10:11	2021-02-24	600	49.367	0.082	16	130	0	0	0	0	14	119.1	C7BM2	12	143.6	38.4	14	43.2	7	36.3	55.9	0	7	55.3	83.9	0	C7bM2	42.4	12	132.1	101.4	9
87	2020-12-29	7B	M	2020-07-15	LLKKBBAA.1	2020-07-25	PPEEJJF	1	1	1	2	C7bM3	7.46	| | red	89	C7BM3	10:29	2021-02-24	600	43.497	0.072	0	0	23	180.7	18	72.7	0	0	C7BM3	7	38.2	140	0	110.1	16	191.1	69.7	10	11	83.9	8.2	15	C7bM3	39.8	6	17.9	161.4	0
88	2021-01-03	8a	F	2020-07-20	PPQQ1DDK	2020-06-16	BB2AA21NNO.2	2	2	2	1	C8aF1	6.32		100	C8aF1	12:46	2021-02-28	600	49.003	0.082	0	0	20	83.5	29	156.5	0	0	C8aF1	5	24.3	17.4	0	53.2	15	102	8.9	17	14	194.7	28.5	28	C8aF1	63.2	9	34.7	45.6	0
89	2021-01-03	8a	F	2020-07-20	PPQQ1DDK	2020-06-16	BB2AA21NNO.2	2	2	2	2	C8aF3	6.02		102	C8aF3	13:20	2021-02-28	600	52.451	0.087	0	0	32	168.9	20	52.8	0	0	C8aF3	5	25.3	307	0	53.1	15	197	80.7	28	10	67.4	7.4	20	C8aF3	35.4	7	28.3	61.3	0
90	2021-01-03	8a	F	2020-07-20	PPQQ1DDK	2020-06-16	BB2AA21NNO.2	2	2	1	2	C8aF4	5.9		101	C8aF4	13:02	2021-02-28	600	56.027	0.093	13	23.2	0	0	0	0	37	186.4	C8aF4	12	33	23.3	12	36.5	6	25.7	111.3	0	7	27.9	70.2	0	C8aF4	68	21	214.7	77.4	35
93	2021-01-03	8a	M	2020-07-20	PPQQ1DDK	2020-06-16	BB2AA21NNO.2	1	2	2	1	C8aM1	6.98		98	C8aM1	12:11	2021-02-28	600	34.991	0.058	1	2.9	0	0	0	0	37	183.2	C8aM1	1	2.4	14	0	21.3	2	10.9	395.5	0	9	59.7	43.7	0	C8aM1	97.6	21	217.4	106.3	30
94	2021-01-03	8a	M	2020-07-20	PPQQ1DDK	2020-06-16	BB2AA21NNO.2	1	2	1	1	C8aM2	6.53		97	C8aM2	11:52	2021-02-28	600	40.034	0.067	0	0	14	30.2	35	150.1	0	0	C8aM2	3	28.5	117.8	0	31	7	40.1	29.5	12	14	223.3	6.1	35	C8aM2	63.2	6	28.1	91.8	0
95	2021-01-03	8a	M	2020-07-20	PPQQ1DDK	2020-06-16	BB2AA21NNO.2	1	2	2	2	C8aM3	6.48		99	C8aM3	12:28	2021-02-28	600	44.826	0.075	0	0	36	250.8	17	44.4	0	0	C8aM3	6	16.2	162.6	0	47.8	21	284.9	8	33	12	58.4	73.6	17	C8aM3	37.3	5	21.7	89.8	0
96	2021-01-03	8a	M	2020-07-20	PPQQ1DDK	2020-06-16	BB2AA21NNO.2	1	2	1	2	C8aM4	6.42		96	C8aM4	11:35	2021-02-28	600	45.46	0.076	27	113.9	0	0	0	0	16	45.7	C8aM4	14	144.7	108.7	27	58.7	7	30.9	182.3	0	6	38.8	165.4	0	C8aM4	69	11	56.4	15.5	12
97	2021-01-12	8b	F	2020-07-20	PPQQ1DDK.3	2020-06-16	BB2AA21NNO.2	2	1	1	1	C8bF2	6.9		107	C8bF2	12:32	2021-03-09	600	58.008	0.097	20	134.9	0	0	0	0	19	63.6	C8bF2	21	191.4	9.5	19	38.7	7	33.7	30.6	0	7	31.4	98.5	0	C8bF2	38.5	15	116	91.7	18
98	2021-01-12	8b	F	2020-07-20	PPQQ1DDK.3	2020-06-16	BB2AA21NNO.2	2	1	2	2	C8bF3	6.83		104	C8bF3	11:37	2021-03-09	600	54.163	0.09	19	168.3	0	0	0	0	18	50.7	C8bF3	17	260.1	34.5	19	42.5	8	32.2	83.8	0	7	25.9	11.8	0	C8bF3	30.6	14	149.1	6.9	18
99	2021-01-12	8b	F	2020-07-20	PPQQ1DDK.3	2020-06-16	BB2AA21NNO.2	2	1	2	1	C8bF5	6.51		105	C8bF5	11:56	2021-03-09	600	53.955	0.09	0	0	29	211.1	17	66.2	0	0	C8bF5	7	28.6	68.8	0	45.1	18	246.5	9.2	29	13	95.4	52.2	15	C8bF5	37.9	8	27.8	59.2	0
100	2021-01-12	8b	F	2020-07-20	PPQQ1DDK.3	2020-06-16	BB2AA21NNO.2	2	1	1	2	C8bF6	6.57		106	C8bF6	12:14	2021-03-09	600	48.73	0.081	14	62.5	0	0	0	0	31	188.8	C8bF6	10	82	21.1	14	34.4	8	37.1	37.8	0	10	25	148.5	0	C8bF6	48.1	16	254.7	119	29
101	2021-01-12	8b	M	2020-07-20	PPQQ1DDK.3	2020-06-16	BB2AA21NNO.2	1	1	2	1	C8bM1	7.4		109	C8bM1	13:11	2021-03-09	600	41.713	0.07	0	0	21	158.3	13	61.1	0	0	C8bM1	11	33.1	84	0	100.7	15	164.5	49.1	17	8	69.7	12.6	13	C8bM1	48.2	4	17.6	105.7	0
102	2021-01-12	8b	M	2020-07-20	PPQQ1DDK.3	2020-06-16	BB2AA21NNO.2	1	1	1	1	C8bM6	5.93		108	C8bM6	12:51	2021-03-09	600	45.478	0.076	18	207.8	0	0	0	0	14	72.7	C8bM6	15	242.2	23.3	18	40.8	7	44.1	70.4	0	6	29.7	157.9	0	C8bM6	52.6	11	89.1	164.2	12
103	2020-01-12	9A	F	2020-07-02	BB3NN2C.2	2020-06-11	MMRRGG.1	2	2	2	2	C9aF3	6.61		111	C9aF3	9:51	2021-03-10	600	47.401	0.079	0	0	15	117	22	224.9	0	0	C9aF3	4	21.6	95.6	0	29.3	13	123.6	75	12	16	237	29.2	21	C9aF3	37.1	8	31.9	113.1	0
104	2020-01-12	9A	F	2020-07-02	BB3NN2C.2	2020-06-11	MMRRGG.1	2	2	2	1	C9aF5	6.45		112	C9aF5	10:08	2021-03-10	600	56.846	0.095	0	0	30	163.8	20	104.7	0	0	C9aF5	6	24.4	52	0	54.2	23	175.7	15.8	23	9	123.7	60.7	18	C9aF5	35.2	10	46.5	74.5	0
105	2020-01-12	9A	F	2020-07-02	BB3NN2C.2	2020-06-11	MMRRGG.1	2	2	1	2	C9aF6	6.32		113	C9aF6	10:26	2021-03-10	600	43.246	0.072	0	0	16	140.2	15	90.4	0	0	C9aF6	8	41	95.3	0	62.5	8	149.6	21.7	13	12	116.7	58.3	14	C9aF6	47.2	6	33.4	77.2	0
106	2020-01-12	9A	M	2020-07-02	BB3NN2C.2	2020-06-11	MMRRGG.1	1	2	2	1	C9aM1	7.13		114	C9aM1	10:44	2021-03-10	600	58.623	0.098	0	0	16	88.1	28	165.5	0	0	C9aM1	7	21.5	73.4	0	35.4	13	101.5	78.8	11	20	188.9	31	26	C9aM1	61.6	10	47.2	54.4	0
107	2020-01-12	9A	M	2020-07-02	BB3NN2C.2	2020-06-11	MMRRGG.1	1	2	2	2	C9aM3	6.58		115	C9aM3	11:02	2021-03-10	600	41.56	0.069	11	81.6	0	0	0	0	10	91.7	C9aM3	13	118.3	72.9	10	56.3	8	57.2	116.8	0	8	41	103	0	C9aM3	37.5	9	96.6	150.5	7
108	2020-01-12	9A	M	2020-07-02	BB3NN2C.2	2020-06-11	MMRRGG.1	1	2	1	2	C9aM4	6.43		117	C9aM4	11:37	2021-03-10	600	43.129	0.072	8	76.1	0	0	0	0	14	193.8	C9aM4	8	80.9	8.4	8	45.6	7	40	176.4	0	9	42.6	72.8	0	C9aM4	57.8	14	198.4	80.9	8
109	2020-01-12	9A	M	2020-07-02	BB3NN2C.2	2020-06-11	MMRRGG.1	1	2	1	1	C9aM6	6.15		116	C9aM6	11:19	2021-03-10	600	34.43	0.057	0	0	19	177.5	8	91.1	0	0	C9aM6	8	30.9	55.7	0	46.4	10	221.1	60.7	14	11	96.4	14.8	7	C9aM6	35.9	4	31	332.3	0
110	2021-02-15	10A	F	2020-09-08	GGRRAAJJF	2020-06-03	EEMMB	2	2	1	1	C10aF1	8.33	|-- lime	124	C10aF1	11:03	2021-04-12	600	46.483	0.077	9	41.7	0	0	0	0	34	187.6	C10aF1	7	51.4	19.1	9	29.9	7	68.7	35	0	8	45.5	58.2	0	C10aF1	63.4	14	232.9	70.7	32
111	2021-02-15	10A	F	2020-09-08	GGRRAAJJF	2020-06-03	EEMMB	2	2	2	1	C10aF2	8.23	| red	126	C10aF2	11:37	2021-04-12	600	48.46	0.081	35	175.4	0	0	0	0	17	59.2	C10aF2	17	304.5	28.2	33	38.3	9	59.7	94.8	0	8	19.8	3.7	0	C10aF2	42.3	12	66.8	9.6	16
112	2021-02-15	10A	F	2020-09-08	GGRRAAJJF	2020-06-03	EEMMB	2	2	1	2	C10aF3	8.11	|== blue	123	C10aF3	10:47	2021-04-12	600	42.627	0.071	0	0	18	70	26	140.2	0	0	C10aF3	5	28.9	108.8	0	26.8	11	108.2	44.3	15	18	279.9	5.3	26	C10aF3	33.8	6	14.3	53.4	0
113	2021-02-15	10A	F	2020-09-08	GGRRAAJJF	2020-06-03	EEMMB	2	2	2	2	C10aF4	7.78	-- lime	125	C10aF4	11:20	2021-04-12	600	53.099	0.088	21	184.5	0	0	0	0	20	79.1	C10aF4	17	205.6	13.1	19	33.8	9	44.3	28.6	0	7	31.4	64.8	0	C10aF4	29.1	11	167.1	61.4	19
114	2021-02-15	10A	M	2020-09-08	GGRRAAJJF	2020-06-03	EEMMB	1	2	1	1	C10aM1	8.93	== red lime	119	C10aM1	9:38	2021-04-12	600	48.548	0.081	19	44.8	0	0	0	0	29	131.6	C10aM1	9	68.6	70.3	18	43	11	33.1	66.9	0	9	65.6	86.9	0	C10aM1	84.7	16	165.1	28.6	24
115	2021-02-15	10A	M	2020-09-08	GGRRAAJJF	2020-06-03	EEMMB	1	2	2	1	C10aM2	8.84	|-- aqua	121	C10aM2	10:13	2021-04-12	600	36.662	0.061	21	132.2	0	0	0	0	20	88.3	C10aM2	9	163.2	11.9	21	44.7	5	17.7	42.7	0	6	63.5	130.8	0	C10aM2	74.9	12	135.4	79.9	20
116	2021-02-15	10A	M	2020-09-08	GGRRAAJJF	2020-06-03	EEMMB	1	2	1	2	C10aM3	8.56	| lime	122	C10aM3	10:30	2021-04-12	600	38.501	0.064	0	0	35	162.4	15	67	0	0	C10aM3	8	38.5	84.7	0	52.5	13	223.8	62.6	27	7	83.9	26.4	14	C10aM3	33.1	5	32.3	52.6	0
117	2021-02-15	10A	M	2020-09-08	GGRRAAJJF	2020-06-03	EEMMB	1	2	2	2	C10aM4	8.43	|--| aqua	120	C10aM4	9:56	2021-04-12	600	40.118	0.067	0	0	15	44.2	27	189.7	0	0	C10aM4	4	14.8	139.1	0	39.5	6	57.7	131.7	15	16	247.3	10.2	26	C10aM4	69.8	8	44.2	46.6	0
118	2021-02-17	10B	F	2020-09-08	CS1F3 GGRRAAJJF	2020-06-03	EEMMB1	2	1	2	1	C10bF1	7.09	== blue	139	C10bF1	10:18	2021-04-15	600	39.55	0.066	11	23	0	0	0	0	48	149	C10bF1	5	39.3	5.3	11	26.4	3	20	32.8	0	9	79.1	81.8	0	C10bF1	82.1	18	246.9	63.4	47
119	2021-02-17	10B	F	2020-09-08	CS1F3 GGRRAAJJF	2020-06-03	EEMMB1	2	1	1	1	C10bF2	6.9	|-- blue red	136	C10bF2	9:24	2021-04-15	600	41.647	0.069	0	0	35	41.5	50	73.7	0	0	C10bF2	5	19	164.2	0	53.4	11	170.7	11.5	34	12	209.1	197	50	C10bF2	27.4	5	21.5	242.8	0
120	2021-02-17	10B	F	2020-09-08	CS1F3 GGRRAAJJF	2020-06-03	EEMMB1	2	1	2	2	C10bF3	6.84	|-- lime aqua	137	C10bF3	9:42	2021-04-15	600	53.704	0.09	15	23.9	0	0	0	0	69	163	C10bF3	9	62.7	143.9	15	24.7	3	14.9	152.4	0	13	38.1	55	0	C10bF3	53.1	23	314.8	10	69
121	2021-02-17	10B	F	2020-09-08	CS1F3 GGRRAAJJF	2020-06-03	EEMMB1	2	1	1	2	C10bF4	6.61	| | red aqua	138	C10bF4	10:00	2021-04-15	600	34.208	0.057	34	89.9	0	0	0	0	27	77.3	C10bF4	12	139	115.4	34	50.4	4	36.4	151.2	0	4	32.6	267.4	0	C10bF4	23	27	77.3	84.8	27
122	2021-02-17	10B	M	2020-09-08	CS1F3 GGRRAAJJF	2020-06-03	EEMMB1	1	1	1	1	C10bM2	7.78	== lime	141	C10bM2	10:54	2021-04-15	600	35.333	0.059	0	0	15	60.5	28	160.1	0	0	C10bM2	4	46	293.5	0	37.8	7	79.4	53.9	13	11	228.8	22.3	25	C10bM2	53.9	5	35.4	80	0
123	2021-02-17	10B	M	2020-09-08	CS1F3 GGRRAAJJF	2020-06-03	EEMMB1	1	1	2	2	C10bM3	7.76	|== red lime	142	C10bM3	11:12	2021-04-15	600	41.647	0.069	0	0	35	240.5	15	40.1	0	0	C10bM3	6	23	56.2	0	67	12	277.3	23.6	30	9	58.3	89.9	15	C10bM3	34.7	9	40.5	109.1	0
124	2021-02-17	10B	M	2020-09-08	CS1F3 GGRRAAJJF	2020-06-03	EEMMB1	1	1	1	2	C10bM4	7.75	| | aqua	140	C10bM4	10:36	2021-04-15	600	41.378	0.069	36	146.6	0	0	0	0	22	74.4	C10bM4	13	209.3	10.5	36	47.2	6	60.2	103.1	0	5	47.1	76.5	0	C10bM4	23.4	6	118.5	60.2	22
125	2021-02-17	10B	M	2020-09-08	CS1F3 GGRRAAJJF	2020-06-03	EEMMB1	1	1	2	1	C10bM5	7.73	| | red blue	143	C10bM5	11:33	2021-04-15	600	43.329	0.072	23	61.6	0	0	0	0	32	114.2	C10bM5	12	95.6	36.9	23	48.9	8	42.2	90	0	10	58.2	153	0	C10bM5	59.2	17	156.9	51.5	31
126	2021-02-15	11A	F	2020-07-05	BBAA2KKO2	2020-07-09	PPQQA.1	2	1	1	1	C11aF1	6.98	|-- red lime	132	C11aF1	16:03	2021-04-12	600	61.009	0.102	0	0	29	49.1	11	21.8	0	0	C11aF1	14	69.4	62.9	0	126.1	27	67.2	43.9	27	12	36	6	10	C11aF1	71	5	18.6	19.9	0
127	2021-02-15	11A	F	2020-07-05	BBAA2KKO2	2020-07-09	PPQQA.1	2	1	2	1	C11aF2	6.85	== blue lime	133	C11aF2	16:23	2021-04-12	600	49.746	0.083	25	228.4	0	0	0	0	20	46.1	C11aF2	18	250.1	30.1	25	52	7	27.3	58.5	0	5	16.9	213.3	0	C11aF2	31.9	11	92.5	140.4	18
128	2021-02-15	11A	F	2020-07-05	BBAA2KKO2	2020-07-09	PPQQA.1	2	1	1	2	C11aF3	6.84	-- aqua	134	C11aF3	16:43	2021-04-12	600	40.449	0.067	1	0.2	18	65.5	23	142.6	0	0	C11aF3	7	60.7	95	0	24.7	8	110.4	80.2	18	10	213.1	16.2	22	C11aF3	32.6	7	26.1	67.4	0
129	2021-02-15	11A	M	2020-07-05	BBAA2KKO2	2020-07-09	PPQQA.1	1	1	1	1	C11aM1	7.75	| blue
130	2021-02-15	11A	M	2020-07-05	BBAA2KKO2	2020-07-09	PPQQA.1	1	1	1	2	C11aM3	7.53	== blue red	129	C11aM3	15:07	2021-04-12	600	38.756	0.065	0	0	19	75.2	26	200.4	0	0	C11aM3	4	19.4	213.1	0	43.5	9	112.6	24.3	16	14	248.4	65.3	23	C11aM3	38.6	4	9.1	140.7	0
131	2021-02-15	11A	M	2020-07-05	BBAA2KKO2	2020-07-09	PPQQA.1	1	1	2	1	C11aM6	6.18	| | red	128	C11aM6	14:48	2021-04-12	600	48.209	0.08	30	228.7	0	0	0	0	13	54.8	C11aM6	18	281.2	72.8	27	46.5	7	30.2	148.7	0	6	15	30.7	0	C11aM6	38.6	10	63.4	36.8	12
132	2021-02-15	11A	M	2020-07-05	BBAA2KKO2	2020-07-09	PPQQA.1	1	1	2	2	C11aM8	6.67	|-- blue	131	C11aM8	15:44	2021-04-12	600	51.235	0.085	11	83.7	0	0	0	0	27	182.1	C11aM8	10	100	61	10	38.9	8	41.8	82.9	0	8	22.4	48.9	0	C11aM8	47	13	230.4	16.7	22
133	2021-03-17	12A	F	2020-07-25	PPEEJJF.1	2020-07-05	BBAA2KKO2.1	2	2	1	1	C12aF2	7.5	== blue	146	C12aF2	12:09	2021-05-12	600	45.747	0.076	0	0	19	68.5	28	169.8	0	0	C12aF2	5	37.4	262.1	0	33.6	8	104.5	112.6	19	11	224.3	53.7	28	C12aF2	35.3	5	20.2	370.2	0
134	2021-03-17	12A	F	2020-07-25	PPEEJJF.1	2020-07-05	BBAA2KKO2.1	2	2	1	2	C12aF4	7.36	== red	145	C12aF4	11:51	2021-05-12	600	32.889	0.055	0	0	19	129.4	18	61.9	0	0	C12aF4	3	32.1	27.9	0	75.8	10	192.3	290.1	19	10	85.7	142.2	18	C12aF4	45.9	3	17	361	0
135	2021-03-17	12A	M	2020-07-25	PPEEJJF.1	2020-07-05	BBAA2KKO2.1	1	2	2	1	C12aM1	8.62	-- red	149	C12aM1	13:02	2021-05-12	600	43.056	0.072	15	73.8	0	0	0	0	25	247.2	C12aM1	7	99.6	23.9	15	23.8	6	23.9	46.7	0	8	50.4	77.2	0	C12aM1	33.3	12	261.7	87	24
136	2021-03-17	12A	M	2020-07-25	PPEEJJF.1	2020-07-05	BBAA2KKO2.1	1	2	1	1	C12aM2	8.52	|-- red aq	148	C12aM2	12:44	2021-05-12	600	48.937	0.082	0	0	15	64.7	26	204.8	0	0	C12aM2	11	58.2	85.3	0	46.7	8	85.3	96	13	14	243.4	11.1	26	C12aM2	31	6	23.4	128.6	0
137	2021-03-17	12A	M	2020-07-25	PPEEJJF.1	2020-07-05	BBAA2KKO2.1	1	2	2	2	C12aM3	8.42	== Lime	147	C12aM3	12:27	2021-05-12	600	43.089	0.072	28	98.8	0	0	0	0	12	65.1	C12aM3	22	157.5	30.2	26	74	9	29.4	59.4	0	3	17.7	287.8	0	C12aM3	23.8	7	80.8	72.5	12
138	2021-03-17	12A	M	2020-07-25	PPEEJJF.1	2020-07-05	BBAA2KKO2.1	1	2	1	2	C12aM4	8.08	| | red	150	C12aM4	13:20	2021-05-12	600	48.945	0.082	0	0	31	117	14	41.5	0	0	C12aM4	10	39.5	73.4	0	98.1	26	151.4	41	26	7	54.7	7.2	14	C12aM4	49.5	8	42.7	217.1	0
[truncated: 45 more columns]

## Sheet: SocDiscrim
Number	RatID_1	DOB	Cohort_1	aSex	MomDOB	MomID	DadDOB	DadID	RatID_2	Sex	ExperGroup	DamPresent	SingleGrouped	RatID_3	PND1_Weight	TailMarking	RatID_Chk	Test	Animal	Time	Date	Duration	Distance	AV_Speed	TL_NoPress	TL_TimePress	TR_NoPress	TR_TimePress	BL_NoPress	BL_TimePress	BR_NoPress	BR_TimePress	TL_Enteries	TL_Time	TL_Latency	TL_TLNo	TC_time	TR_Enteries	TR_time	TR_Latency	TR_TR_no	BL_Entries	BL_Time	BL_Latency	BL_BL_no	BC_time	BR_Enteries	BR_Time	BR_Latency
9	C2aF1	2020-09-11	2AB	F	2020-05-19	DDKJJF.2	2020-05-22	NNOC	C2aF1	2	2	1	1	C2aF1	6.37	||| =_ R aqu	C2aF1	155	C2aF1r	15:48	2020-11-07	600	68.437	0.114	0	0	24	84.8	37	140.9	0	0	10	38.5	48.2	0	46.8	18	131	25.8	24	23	210	12.9	35	41.3	11	25.2	34.2
11	C2aF3	2020-09-11	2AB	F	2020-05-19	DDKJJF.2	2020-05-22	NNOC	C2aF3	2	2	1	2	C2aF3	7.16	-- red	C2aF3	15	C2aF3	13:59	2020-11-07	600	58.278	0.097	22	192.2	0	0	0	0	32	162.1	16	206.4	27.1	19	51.3	9	31	34.5	0	8	28.5	19.9	0	29	17	181.9	5.5
12	C2aF5	2020-09-11	2AE	F	2020-05-19	DDKJJF.2	2020-05-22	NNOC	C2aF5	2	2	2	2	C2aF5	6.4	= red blue	C2aF5	156	C2aF5r	16:19	2020-11-07	600	68.616	0.114	0	0	19	78.2	33	153.6	0	0	5	20.3	40.8	0	39.5	12	121.1	36.4	19	22	190.6	7.3	31	54.6	10	29.1	10.4
13	C2aM1	2020-09-11	2AB	M	2020-05-19	DDKJJF.2	2020-05-22	NNOC	C2aM1	1	2	1	1	C2aM1	7.93	| | | red red blu	C2aM1	12	C2aM1	12:51	2020-11-07	600	47.939	0.08	26	175.5	0	0	0	0	18	88.3	13	190.1	36.8	17	30.5	7	48.4	46.3	0	9	65	9.9	0	40.8	12	97.4	18.9
14	C2aM3	2020-09-11	2AB	M	2020-05-19	DDKJJF.2	2020-05-22	NNOC	C2aM3	1	2	1	2	C2aM3	7.56	| + | blk red blk	C2aM3	13	C2aM3	13:15	2020-11-07	600	50.325	0.084	0	0	26	88.6	34	122.4	0	0	10	54	15.7	0	54.9	15	117	11.1	22	16	156	4	33	56.6	8	32.5	40.8
15	C2aM4	2020-09-11	2AE	M	2020-05-19	DDKJJF.2	2020-05-22	NNOC	C2aM4	1	2	2	1	C2aM4	7.69	| | red	C2aM4	151	C2aM4r	11:32	2020-11-07	600	54.075	0.09	11	65.4	0	0	0	0	33	317.4	8	77.8	2.2	8	17	2	8.7	435.3	0	8	62	62.6	0	43	20	334.7	24.1
17	C2bF3	2020-09-13	2BC	F	2020-05-19	DDKJJF.3	2020-05-22	NNOC	C2bF3	2	1	1	2	C2bF3	6.77	=_ G R blue	C2bF3	149	C2bF3	9:41	2020-11-09	600	47.178	0.079	44	141.7	0	0	0	0	18	45.7	15	220.8	79.3	43	52.5	8	19.5	142.8	0	5	19.6	122	0	42.8	8	83.9	60.3
18	C2bF4	2020-09-13	2BD	F	2020-05-19	DDKJJF.3	2020-05-22	NNOC	C2bF4	2	1	2	2	C2bF4	6.59	-- black	C2bF4	157	C2bF4R	157	2020-11-09	600	63.898	0.106	0	0	22	61.9	16	57.6	0	0	7	25.1	4.5	0	31.4	40	200.6	9	21	20	115.9	43.6	16	35.3	5	13.3	41
19	C2bF6	2020-09-13	2BD	F	2020-05-19	DDKJJF.3	2020-05-22	NNOC	C2bF6	2	1	2	1	C2bF6	6.88	= blue lime	C2bF6	21	C2bF6r	16:50	2020-11-09	600	60.43	0.101	0	0	25	59.4	23	90.7	0	0	8	28.6	35.5	0	44.2	17	119.2	65.9	23	13	146.2	46.7	22	29.5	9	45.5	58.4
20	C2bF7	2020-09-13	2BC	F	2020-05-19	DDKJJF.3	2020-05-22	NNOC	C2bF7	2	1	1	1	C2bF7	7.28	= green red	C2bF7	20	C2bF7r	16:31	2020-11-09	600	71.459	0.119	19	83.3	0	0	0	0	25	113.8	15	122.7	28.1	19	34.4	9	30.6	45.8	0	10	40.5	9.9	0	53	16	207.6	16.2
23	C2bM3	2020-09-13	2BC	M	2020-05-19	DDKJJF.3	2020-05-22	NNOC	C2bM3	1	1	1	2	C2bM3	6.58	=_ R green R	C2bM3	22	C2bM3r	17:11	2020-11-09	600	44.773	0.075	0	0	24	151.6	22	108.1	0	0	4	29.3	52.7	0	42.6	14	220.9	22.4	23	12	171.6	5	22	26.5	5	35.5	36
24	C3aF2	2020-10-09	3AY	F	2020-05-24	LLKKEEMM.2	2020-03-30	PPQQ.3	C3aF2	2	1	2	2	C3aF2	6.13	| - red lime	C3aF2	28	C3aF2	11:35	2020-12-06	600	60.295	0.1	0	0	21	67.7	32	82.8	3	4.3	8	26.8	34.5	0	31.6	18	135.9	28.1	17	22	240	7.7	32	45.2	8	19.4	19.4
25	C3aF4	2020-10-09	3AY	F	2020-05-24	LLKKEEMM.2	2020-03-30	PPQQ.3	C3aF4	2	1	2	1	C3aF4	5.69	|| lime	C3aF4	29	C3aF4	11:55	2020-12-06	600	45.427	0.076	36	140.8	0	0	0	0	18	87.8	14	201.4	16.1	36	51.2	11	70.5	18.8	0	4	25.9	72	0	46.1	11	108	39.3
26	C3aF5	2020-10-09	3AY	F	2020-05-24	LLKKEEMM.2	2020-03-30	PPQQ.3	C3aF5	2	1	1	1	C3aF5	5.53	| - | red	C3aF5	30	C3aF5	12:16	2020-12-06	600	54.279	0.09	21	81.1	0	0	0	0	35	163.5	15	112.1	12.8	21	44.8	4	18	16.6	0	8	26.9	28.3	0	60.6	20	202.8	32.3
27	C3aM1	2020-10-09	3AY	M	2020-05-24	LLKKEEMM.2	2020-03-30	PPQQ.3	C3aM1	1	1	2	1	C3aM1	6.9	= aqua	C3aM1	26	C3aM1	10:56	2020-12-06	600	48.096	0.08	27	130.9	0	0	0	0	21	72.1	14	213.6	60.9	27	31.9	8	39.5	66.2	0	9	58.9	32.9	0	36.7	13	101.7	39.3
28	C3aM2	2020-10-09	3AY	M	2020-05-24	LLKKEEMM.2	2020-03-30	PPQQ.3	C3aM2	1	1	2	2	C3aM2	6.62	| | red	C3aM2	27	C3aM2	11:15	2020-12-06	600	46.468	0.077	0	0	25	51	44	109.2	0	0	6	33.8	98.8	0	64.8	13	69.1	26.8	22	26	159.6	4.4	44	72.2	6	41.8	114.9
29	C3aM6	2020-10-09	3AY	M	2020-05-24	LLKKEEMM.2	2020-03-30	PPQQ.3	C3aM6	1	1	1	2	C3aM6	6.26	| red	C3aM6	25	C3aM6	10:36	2020-12-06	600	37.696	0.063	0	0	20	62.8	49	213.8	0	0	5	16.5	33.2	0	54.2	13	90.9	17.1	17	11	301.4	44.9	48	29.6	4	15.8	55.1
30	C4aF1	2020-10-10	4A	F	2020-05-29	KKPPLLQQ.1	2020-05-31	RRA.1	C4aF1	2	1	2	1	C4aF1	9.05	-- lime	C4aF1	35	C4aF1	10:56	2020-12-07	600	53.088	0.088	20	83.3	0	0	0	0	27	138.6	15	125	4.5	20	26.3	11	41.1	9.8	0	8	25.9	34.2	0	53.3	16	210.4	40.8
31	C4aF2	2020-10-10	4A	F	2020-05-29	KKPPLLQQ.1	2020-05-31	RRA.1	C4aF2	2	1	1	2	C4aF2	8.79	| - red aqua	C4aF2	33	C4aF2	10:15	2020-12-07	600	52.972	0.088	0	0	19	63.8	27	112.1	0	0	5	13	18.3	0	28.6	16	186.4	21.9	18	16	252.6	1.1	27	39.5	8	31.4	6.8
32	C4aF3	2020-10-10	4A	F	2020-05-29	KKPPLLQQ.1	2020-05-31	RRA.1	C4aF3	2	1	2	2	C4aF3	8.35	| | - purple	C4aF3	34	C4aF3	10:35	2020-12-07	600	41.946	0.07	0	0	19	88.4	23	100.1	0	0	4	24.1	167.4	0	32.8	12	170.9	4.9	18	10	236.1	53	23	20.6	7	29.5	25.2
33	C4aF6	2020-10-10	4A	F	2020-05-29	KKPPLLQQ.1	2020-05-31	RRA.1	C4aF6	2	1	1	1	C4aF6	7.37	| aqua	C4aF6	32	C4aF6	9:54	2020-12-07	600	65.568	0.109	0	0	31	107.7	37	138	0	0	6	18.7	53.4	0	32.6	16	131.9	15.5	30	22	254.6	4.1	37	27.1	9	21.1	28.8
34	C4aM1	2020-10-10	4A	M	2020-05-29	KKPPLLQQ.1	2020-05-31	RRA.1	C4aM1	1	1	2	1	C4aM1	8.99	| lime	C4aM1	39	C4aM1	12:14	2020-12-07	600	49.298	0.082	0	0	24	111.2	16	90.6	0	0	9	29.5	62.5	0	81	12	126	49.5	21	10	112.2	14.8	16	41.6	8	41.3	25
35	C4aM4	2020-10-10	4A	M	2020-05-29	KKPPLLQQ.1	2020-05-31	RRA.1	C4aM4	1	1	1	1	C4aM4	7.47	-- purple	C4aM4	36	C4aM4	11:15	2020-12-07	600	48.58	0.081	20	95.2	0	0	0	0	27	167.1	13	138.7	15.9	20	29.7	4	13.4	28.8	0	8	43.5	4.8	0	43.2	16	227.5	37.4
36	C4aM5	2020-10-10	4A	M	2020-05-29	KKPPLLQQ.1	2020-05-31	RRA.1	C4aM5	1	1	2	2	C4aM5	7.06	| - blue red	C4aM5	37	C4aM5	11:35	2020-12-07	600	50.499	0.084	0	0	18	62.8	31	241.7	0	0	4	13.7	99.6	0	24.3	11	78.2	51.2	18	20	264.9	13.3	29	75.6	9	21.5	28.5
37	C4aM6	2020-10-10	4A	M	2020-05-29	KKPPLLQQ.1	2020-05-31	RRA.1	C4aM6	1	1	1	2	C4aM6	6.87	| | purple	C4aM6	38	C4aM6	11:55	2020-12-07	600	54.017	0.09	31	109	0	0	0	0	29	168.9	21	145.2	2.3	30	29	10	68.1	17	0	7	27	36	0	39.4	17	196.4	28.4
38	C4bF3	2020-10-10	4B	F	2020-05-29	KKPPLLQQ.2	2020-05-31	RRA.1	C4bF3	2	2	2	1	C4bF3	6.29	| - blue	C4bF3	43	C4bF3	14:25	2020-12-07	600	74.049	0.123	0	0	30	105.6	29	101.6	0	0	12	41	5.3	0	43.1	23	122	1.5	25	21	128.7	32.1	27	58.7	12	34.9	51.2
39	C4bF4	2020-10-10	4B	F	2020-05-29	KKPPLLQQ.2	2020-05-31	RRA.1	C4bF4	2	2	1	1	C4bF4	6	= lime	C4bF4	42	C4bF4	14:06	2020-12-07	600	58.114	0.097	22	104.3	0	0	0	0	38	218.8	14	125.3	21.6	19	26.2	6	27.2	32.2	0	8	24.7	105.5	0	57.1	23	258.3	7.1
40	C4bF5	2020-10-10	4B	F	2020-05-29	KKPPLLQQ.2	2020-05-31	RRA.1	C4bF5	2	2	1	2	C4bF5	5.95	| | aqua red	C4bF5	41	C4bF5	13:47	2020-12-07	600	58.514	0.098	0	0	47	178.7	25	89.9	0	0	7	25.5	33.5	0	44.6	21	261.1	21.5	39	15	114.6	8.5	23	39.4	7	26.6	49.7
41	C4bF6	2020-10-10	4B	F	2020-05-29	KKPPLLQQ.2	2020-05-31	RRA.1	C4bF6	2	2	2	2	C4bF6	5.57	| - red	C4bF6	40	C4bF6	13:28	2020-12-07	600	57.495	0.096	24	61.9	0	0	0	0	21	72.9	18	147.3	2.1	24	24.4	8	19.8	13.1	0	12	53.4	84.5	0	48.7	17	199.1	17.3
42	C4bM1	2020-10-10	4B	M	2020-05-29	KKPPLLQQ.2	2020-05-31	RRA.1	C4bM1	1	2	2	2	C4bM1	7.19	| = blue	C4bM1	44	C4bM1	14:45	2020-12-07	600	57.116	0.095	19	80.1	0	0	0	0	29	123.2	15	101.3	5.1	18	51.6	5	20.1	50.2	0	8	30.9	22.9	0	63.9	20	161.6	25.8
43	C4bM2	2020-10-10	4B	M	2020-05-29	KKPPLLQQ.2	2020-05-31	RRA.1	C4bM2	1	2	1	1	C4bM2	7.04	| - aqua	C4bM2	45	C4bM2	15:04	2020-12-07	600	58.576	0.098	0	0	20	75.5	29	170.5	0	0	5	16.4	82.2	0	34.7	12	109.7	66.5	15	18	219.9	32.8	24	45.7	14	43	28.8
44	C4bM4	2020-10-10	4B	M	2020-05-29	KKPPLLQQ.2	2020-05-31	RRA.1	C4bM4	1	2	1	2	C4bM4	6.97	= purple	C4bM4	46	C4bM4	15:25	2020-12-07	600	65.586	0.109	25	30.7	0	0	0	0	48	92.3	20	62.2	17.7	24	57.3	10	46.1	21.7	0	14	46.1	11.2	0	92.3	38	133	3.2
45	C4bM6	2020-10-10	4B	M	2020-05-29	KKPPLLQQ.2	2020-05-31	RRA.1	C4bM6	1	2	2	1	C4bM6	6.56	| - purple	C4bM6	47	C4bM6	15:44	2020-12-07	600	44.608	0.074	0	0	16	94.9	27	247.8	0	0	6	23.2	4.1	0	31	11	103.9	8.5	12	18	274.8	22.6	23	44.6	9	26.4	15.8
46	C5aF3	2020-11-05	5A	F	2020-05-31	RR22A.1	2020-06-27	JJFAALLKK	C5aF3	2	2	1	2	C5aF3	5.86	--- lime	C5aF3	56	C5aF3	13:26	2021-01-01	600	52.451	0.087	0	0	24	53.7	34	133.9	0	0	7	31.8	32.8	0	19.8	15	153.6	22.9	19	15	272.1	2.1	32	30.8	6	16.3	14.2
47	C5aF4	2020-11-05	5A	F	2020-05-31	RR22A.1	2020-06-27	JJFAALLKK	C5aF4	2	2	1	1	C5aF4	6.03	= aqua	C5aF4	53	C5aF4	12:14	2021-01-01	600	58.241	0.097	31	185.9	0	0	0	0	28	85.5	17	218.8	25.6	31	54.2	10	35.9	34.4	0	7	22.8	14.7	0	59.5	16	87.7	53
48	C5aF5	2020-11-05	5A	F	2020-05-31	RR22A.1	2020-06-27	JJFAALLKK	C5aF5	2	2	2	2	C5aF5	6.67	| - | blue	C5aF5	54	C5aF5	12:34	2021-01-01	600	61.041	0.102	23	42.8	0	0	0	0	39	134.3	19	147.1	20.2	21	27.6	5	21.3	37.7	0	5	14.8	7.2	0	55.2	23	208.6	2.8
49	C5aF6	2020-11-05	5A	F	2020-05-31	RR22A.1	2020-06-27	JJFAALLKK	C5aF6	2	2	2	1	C5aF6	6.99	| -- lime	C5aF6	55	C5aF6	13:04	2021-01-01	600	65.761	0.11	31	155.5	0	0	0	0	29	94.5	21	171.5	30.8	22	67.2	8	34.3	26.8	0	9	21.9	44.6	0	46.4	22	111	48.3
50	C5aM1	2020-11-05	5A	M	2020-05-31	RR22A.1	2020-06-27	JJFAALLKK	C5aM1	1	2	2	1	C5aM1	7.1	= red	C5aM1	52	C5aM1	11:52	2021-01-01	600	55.131	0.092	29	109.7	0	0	0	0	31	78.6	17	159.9	16.4	26	52.2	7	34.1	25.1	0	11	56.5	12.2	0	76.1	19	95.5	4.6
51	C5aM2	2020-11-05	5A	M	2020-05-31	RR22A.1	2020-06-27	JJFAALLKK	C5aM2	1	2	1	1	C5aM2	6.54	| then | | blue	C5aM2	51	C5aM2	11:30	2021-01-01	600	63.346	0.106	33	132.6	0	0	0	0	35	98.9	20	157.6	5.9	27	56.4	8	35.5	20.6	0	9	25.1	68.6	0	63.8	23	116.9	66
52	C5aM3	2020-11-05	5A	M	2020-05-31	RR22A.1	2020-06-27	JJFAALLKK	C5aM3	1	2	2	2	C5aM3	6.64	-- aqua	C5aM3	49	C5aM3	10:48	2021-01-01	600	61.369	0.102	0	0	31	139.2	45	130.3	0	0	8	28.3	19.5	0	57	21	160.2	4.9	21	21	165.3	36.4	39	40.9	6	20.1	67.1
53	C5aM6	2020-11-05	5A	M	2020-05-31	RR22A.1	2020-06-27	JJFAALLKK	C5aM6	1	2	1	2	C5aM6	6.81	| | - I red aqua	C5aM6	50	C5aM6	11:09	2021-01-01	600	49.331	0.082	0	0	39	108.2	47	147.3	0	0	6	34.7	72.5	0	61.1	29	117.8	24.7	30	33	170.5	33.8	38	65.7	9	57.1	37.4
54	C5bF2	2020-11-08	5B	F	2020-05-31	RR22A.3	2020-06-27	JJFAALLKK	C5bF2	2	1	1	2	C5bF2	7.24	= red lime	C5bF2	63	C5bF2	11:23	2021-01-04	600	68.313	0.114	24	86.5	0	0	0	0	33	60.7	18	144.5	2.6	21	29.8	8	24.4	11.9	0	9	24.4	45	0	32	22	220.8	29.7
55	C5bF3	2020-11-08	5B	F	2020-05-31	RR22A.3	2020-06-27	JJFAALLKK	C5bF3	2	1	2	1	C5bF3	8.04	= lime	C5bF3	65	C5bF3	12:03	2021-01-04	600	70.243	0.117	0	0	25	65.5	34	56.6	0	0	12	35.5	35.3	0	63	23	81.4	42.1	21	18	96.7	53	33	72.2	12	38.7	55.8
56	C5bF4	2020-11-08	5B	F	2020-05-31	RR22A.3	2020-06-27	JJFAALLKK	C5bF4	2	1	2	2	C5bF4	7.1	| -- blue	C5bF4	64	C5bF4	11:44	2021-01-04	600	66.169	0.11	56	122	0	0	0	0	19	41.5	32	148.9	9.3	49	65.4	10	35.3	17.8	0	9	42.6	24.1	0	69.5	16	57.6	30.6
57	C5bM1	2020-11-08	5B	M	2020-05-31	RR22A.3	2020-06-27	JJFAALLKK	C5bM1	1	1	2	2	C5bM1	8.58	= blue	C5bM1	59	C5bM1	10:23	2021-01-04	600	44.648	0.074	22	120.6	0	0	0	0	25	77	14	151.4	51.2	20	35.9	8	37.6	92	0	6	55.8	162.3	0	50.4	13	114	79.4
58	C5bM2	2020-11-08	5B	M	2020-05-31	RR22A.3	2020-06-27	JJFAALLKK	C5bM2	1	1	1	1	C5bM2	8.74	| = aqua	C5bM2	58	C5bM2	10:03	2021-01-04	600	50.117	0.084	0	0	31	126.9	25	71.3	0	0	8	22.2	40.8	0	56.2	16	162	11.7	28	19	159.6	28.6	22	58.9	9	30.2	33.3
59	C5bM5	2020-11-08	5B	M	2020-05-31	RR22A.3	2020-06-27	JJFAALLKK	C5bM5	1	1	2	1	C5bM5	7.44	-- red	C5bM5	62	C5bM5	11:04	2021-01-04	600	54.217	0.09	0	0	37	77.8	32	105.3	0	0	9	25.6	11.5	0	81.2	35	87.8	56.7	31	19	140.3	24.8	27	73.2	8	28	28.4
60	C5bM6	2020-11-08	5B	M	2020-05-31	RR22A.3	2020-06-27	JJFAALLKK	C5bM6	1	1	1	2	C5bM6	8.39	| -- red	C5bM6	61	C5bM6	10:44	2021-01-04	600	38.566	0.064	6	9.3	0	0	0	0	27	103	9	15.7	31.2	3	12.8	2	7.2	36.7	0	7	32.3	21.5	0	63	25	349.6	9.2
61	C6aF3	2020-12-05	6A	F	2020-06-13	KKPP4.4	2020-07-02	BB3NN2CC.3	C6aF3	2	1	1	1	C6aF3	7.79	| red	C6aF3	67	C6aF3	12:00	2021-01-31	600	49.702	0.083	0	0	24	52.7	30	77.4	0	0	5	10.6	49.7	0	33.6	21	134.9	44.2	23	21	212.5	16.9	30	57.2	11	35.5	29.6
62	C6aF4	2020-12-05	6A	F	2020-06-13	KKPP4.4	2020-07-02	BB3NN2CC.3	C6aF4	2	1	2	2	C6aF4	7.62	- lime	C6aF4	70	C6aF4	12:57	2021-01-31	600	58.19	0.097	18	48.2	0	0	0	0	16	59.3	21	179.3	6.6	18	21.4	8	30.2	13.7	0	5	22.4	59.2	0	21.8	34	211.1	25.9
63	C6aF5	2020-12-05	6A	F	2020-06-13	KKPP4.4	2020-07-02	BB3NN2CC.3	C6aF5	2	1	1	2	C6aF5	7.57	| - red	C6aF5	69	C6aF5	12:39	2021-01-31	600	57.378	0.096	0	0	21	47.9	29	124.7	0	0	3	9.3	135.7	0	31.9	22	150	74.3	19	18	216.4	58.7	28	50	7	17.1	35.7
64	C6aF6	2020-12-05	6A	F	2020-06-13	KKPP4.4	2020-07-02	BB3NN2CC.3	C6aF6	2	1	2	1	C6aF6	7.45	= aqua	C6aF6	68	C6aF6	12:19	2021-01-31	600	53.336	0.089	16	67.6	0	0	0	0	28	85.5	11	166.5	5.8	15	21.2	7	23.8	18.3	0	7	33.8	72	0	41.9	19	207.8	31.2
65	C6aM1	2020-12-05	6A	M	2020-06-13	KKPP4.4	2020-07-02	BB3NN2CC.3	C6aM1	1	1	1	2	C6aM1	8.92	| blue	C6aM1	74	C6aM1	14:12	2021-01-31	600	45.5	0.076	0	0	17	69.1	27	85.7	0	0	6	25.8	31.8	0	36	13	164.7	20.6	17	15	247.6	2.4	27	34.9	8	28.1	14.2
66	C6aM2	2020-12-05	6A	M	2020-06-13	KKPP4.4	2020-07-02	BB3NN2CC.3	C6aM2	1	1	2	1	C6aM2	8.84	| | aqua	C6aM2	73	C6aM2	13:52	2021-01-31	600	60.462	0.101	17	60.4	0	0	0	0	44	181	13	85.1	14.6	15	33.2	6	18.8	45.5	0	9	25	24.3	0	68.2	23	222.5	4.1
67	C6aM5	2020-12-05	6A	M	2020-06-13	KKPP4.4	2020-07-02	BB3NN2CC.3	C6aM5	1	1	1	1	C6aM5	7.2	| | red	C6aM5	71	C6aM5	13:15	2021-01-31	600	48.417	0.081	23	144.4	0	0	0	0	17	117.6	15	171.9	35.6	23	40.2	7	36.5	51.1	0	5	31	148.6	0	47.7	12	135.6	114
68	C6aM6	2020-12-05	6A	M	2020-06-13	KKPP4.4	2020-07-02	BB3NN2CC.3	C6aM6	1	1	2	2	C6aM6	7.06	-- red	C6aM6	72	C6aM6	13:34	2021-01-31	600	55.43	0.092	16	27.2	0	0	0	0	25	96.5	19	114.5	3.1	15	35.7	6	28.8	13	0	9	44.3	43.6	0	47	21	233.2	19.1
69	C7aF1	2020-12-22	7A	F	2020-07-15	LLKKBBAA.2	2020-07-25	PPEEJJF	C7aF1	2	2	1	1	C7aF1	8.3	| | red aqua	C7aF1	76	C7aF1	9:19	2021-02-17	600	48.588	0.081	18	125.4	0	0	0	0	20	42.9	23	244.6	8.2	17	29.5	6	18.3	44.6	0	5	18.6	53.3	0	18.3	14	165.8	22.9
70	C7aF2	2020-12-22	7A	F	2020-07-15	LLKKBBAA.2	2020-07-25	PPEEJJF	C7aF2	2	2	2	1	C7aF2	7.83	-- blue	C7aF2	79	C7aF2	10:17	2021-02-17	600	52.444	0.087	31	87.8	0	0	0	0	23	116.4	19	175.8	4.5	30	31.2	7	29.4	11.4	0	5	17.9	22.6	0	24.9	15	227.4	25.8
71	C7aF3	2020-12-22	7A	F	2020-07-15	LLKKBBAA.2	2020-07-25	PPEEJJF	C7aF3	2	2	1	2	C7aF3	7.73	| | red	C7aF3	77	C7aF3	9:38	2021-02-17	600	45.904	0.077	0	0	17	91.4	29	91.2	0	0	7	32.7	121.5	0	48.5	13	177.2	36.4	17	16	176.9	4	29	51.4	11	35.8	28.6
72	C7aF4	2020-12-22	7A	F	2020-07-15	LLKKBBAA.2	2020-07-25	PPEEJJF	C7aF4	2	2	2	2	C7aF4	7.31	== blue lime	C7aF4	78	C7aF4	9:58	2021-02-17	600	52.018	0.087	0	0	25	113	28	120.2	0	0	5	22.3	219.9	0	19.6	14	182	5.6	25	15	256.3	22.1	28	26.2	5	13.6	208.9
73	C7aM1	2020-12-22	7A	M	2020-07-15	LLKKBBAA.2	2020-07-25	PPEEJJF	C7aM1	1	2	1	1	C7aM1	8.02	== red	C7aM1	81	C7aM1	10:58	2021-02-17	600	69.668	0.116	0	0	38	149.9	38	40.5	0	0	13	42	43	0	98.3	24	172.4	24.9	24	33	50	5.6	33	56.9	12	29.6	13.2
74	C7aM2	2020-12-22	7A	M	2020-07-15	LLKKBBAA.2	2020-07-25	PPEEJJF	C7aM2	1	2	2	1	C7aM2	7.87	== red lime	C7aM2	83	C7aM2	11:37	2021-02-17	600	64.748	0.108	24	72.2	0	0	0	0	30	81.9	17	92.4	19.7	20	68.5	8	22.8	23.4	0	9	32.4	10.4	0	76.6	22	103.5	6.1
75	C7aM3	2020-12-22	7A	M	2020-07-15	LLKKBBAA.2	2020-07-25	PPEEJJF	C7aM3	1	2	1	2	C7aM3	7.58	|-- aqua	C7aM3	80	C7aM3	10:37	2021-02-17	600	43.664	0.073	18	59.7	0	0	0	0	21	206.1	13	101.7	16.8	15	43.1	7	27.1	10.8	0	8	38.2	32.2	0	50	12	238.5	35.4
76	C7aM6	2020-12-22	7A	M	2020-07-15	LLKKBBAA.2	2020-07-25	PPEEJJF	C7aM6	1	2	2	2	C7aM6	6.12	| | lime	C7aM6	82	C7aM6	11:17	2021-02-17	600	41.935	0.07	0	0	19	53.5	28	188.3	0	0	5	25.4	126.4	0	57.6	13	79.2	6.2	19	15	236.6	37.3	27	51.8	7	27.7	25
77	C7bF1	2020-12-29	7B	F	2020-07-15	LLKKBBAA.1	2020-07-25	PPEEJJF	C7bF1	2	1	2	1	C7bF1	8.8	|-- red lime	C7bF1	91	C7bF1	13:07	2021-02-25	600	53.748	0.09	0	0	24	79.5	19	56.5	0	0	10	35.5	33.1	0	35.5	16	242.2	24.8	19	15	152	4.1	18	43.7	14	31.8	17.5
78	C7bF2	2020-12-29	7B	F	2020-07-15	LLKKBBAA.1	2020-07-25	PPEEJJF	C7bF2	2	1	1	1	C7bF2	8.61	|-- blue	C7bF2	90	C7bF2	12:47	2021-02-25	600	63.274	0.105	0	0	29	67.2	26	66.8	0	0	11	53.7	23.4	0	57.5	16	98.9	18.7	28	21	105.7	0.5	25	95.4	13	52.1	9
79	C7bF3	2020-12-29	7B	F	2020-07-15	LLKKBBAA.1	2020-07-25	PPEEJJF	C7bF3	2	1	2	2	C7bF3	8.53	-- aqua	C7bF3	88	C7bF3	12:07	2021-02-25	600	53.402	0.089	29	111	0	0	0	0	28	105.5	17	224.3	49.8	26	22.6	5	11.5	67.2	0	7	29.2	28.8	0	30.1	14	215.8	0
82	C7bF6	2020-12-29	7B	F	2020-07-15	LLKKBBAA.1	2020-07-25	PPEEJJF	C7bF6	2	1	1	2	C7bF6	7.14	== red	C7bF6	89	C7bF6	12:28	2021-02-25	600	51.519	0.086	20	92.3	0	0	0	0	26	94.5	13	168.5	27.3	18	23.4	6	32.4	38.6	0	9	30.7	50.4	0	63.8	16	216.8	10.7
84	C7bM1	2020-12-29	7B	M	2020-07-15	LLKKBBAA.1	2020-07-25	PPEEJJF	C7bM1	1	1	2	1	C7bM1	8.55	|-- aqua	C7bM1	87	C7bM1	11:47	2021-02-25	600	45.409	0.076	27	134.4	0	0	0	0	23	119.8	18	162.3	7.5	20	51.6	7	29.7	11.5	0	6	26.1	74.2	0	69.1	15	124	24.3
85	C7bM2	2020-12-29	7B	M	2020-07-15	LLKKBBAA.1	2020-07-25	PPEEJJF	C7bM2	1	1	1	1	C7bM2	7.98	-- blue	C7bM2	85	C7bM2	9:55	2021-02-25	600	48.358	0.081	0	0	14	124.6	15	136.4	0	0	9	38.9	57.1	0	54.7	10	123.6	16.3	8	12	145.8	25.6	12	51.3	9	72.9	43
86	C7bM3	2020-12-29	7B	M	2020-07-15	LLKKBBAA.1	2020-07-25	PPEEJJF	C7bM3	1	1	1	2	C7bM3	7.46	| | red	C7bM3	86	C7bM3	11:27	2021-02-25	600	59.355	0.099	24	137.5	0	0	0	0	16	57.9	19	141.9	51.9	17	64.8	6	22.5	66.8	0	13	52	7.5	0	60.6	17	69.4	2.6
88	C8aF1	2021-01-03	8a	F	2020-07-20	PPQQ1DDK	2020-06-16	BB2AA21NNO.2	C8aF1	2	2	2	1	C8aF1	6.32		C8aF1	97	C8aF1	16:20	2021-03-01	600	48.205	0.08	24	88.4	0	0	0	0	19	55.2	22	253.3	13.8	24	21.4	5	43.6	43.9	0	6	25	22.3	0	20	14	178.4	6.4
89	C8aF3	2021-01-03	8a	F	2020-07-20	PPQQ1DDK	2020-06-16	BB2AA21NNO.2	C8aF3	2	2	2	2	C8aF3	6.02		C8aF3	99	C8aF3	16:59	2021-03-01	600	67.199	0.112	30	137.9	0	0	0	0	28	116.1	18	160.6	2.5	29	47	10	40.6	14.2	0	10	51	29.8	0	53.8	16	137.7	22
90	C8aF4	2021-01-03	8a	F	2020-07-20	PPQQ1DDK	2020-06-16	BB2AA21NNO.2	C8aF4	2	2	1	2	C8aF4	5.9		C8aF4	98	C8aF4	16:39	2021-03-01	600	70.771	0.118	0	0	26	95.1	27	116.5	0	0	9	40	36	0	44.8	23	194.3	7.5	20	18	160.2	19.8	24	31.4	10	24.6	26
93	C8aM1	2021-01-03	8a	M	2020-07-20	PPQQ1DDK	2020-06-16	BB2AA21NNO.2	C8aM1	1	2	2	1	C8aM1	6.98		C8aM1	95	C8aM1	15:41	2021-03-01	600	57.411	0.096	0	0	33	142.1	27	87.5	0	0	6	27.8	56	0	72.7	25	149.7	63.4	17	18	111.8	25.1	23	60.3	8	37.2	32
94	C8aM2	2021-01-03	8a	M	2020-07-20	PPQQ1DDK	2020-06-16	BB2AA21NNO.2	C8aM2	1	2	1	1	C8aM2	6.53		C8aM2	94	C8aM2	15:21	2021-03-01	600	62.483	0.104	32	176.5	0	0	0	0	26	107.2	16	226.2	1.3	30	48.4	11	63.5	11.7	0	7	26.6	41.9	0	43.4	15	121.4	36.8
95	C8aM3	2021-01-03	8a	M	2020-07-20	PPQQ1DDK	2020-06-16	BB2AA21NNO.2	C8aM3	1	2	2	2	C8aM3	6.48		C8aM3	96	C8aM3	16:02	2021-03-01	600	49.702	0.083	28	251.9	0	0	0	0	24	130.1	15	269.7	9	24	35.8	5	21.6	3.7	0	5	18.9	88.3	0	37.1	15	155.7	37.8
96	C8aM4	2021-01-03	8a	M	2020-07-20	PPQQ1DDK	2020-06-16	BB2AA21NNO.2	C8aM4	1	2	1	2	C8aM4	6.42		C8aM4	93	C8aM4	15:01	2021-03-01	600	44.09	0.073	0	0	42	258	15	57.9	0	0	4	5.7	82.7	0	44.9	17	332.7	62.4	33	9	76.1	18.6	12	34	4	12.3	12.3
97	C8bF2	2021-01-12	8b	F	2020-07-20	PPQQ1DDK.3	2020-06-16	BB2AA21NNO.2	C8bF2	2	1	1	1	C8bF2	6.9		C8bF2	104	C8bF2	15:47	2021-03-10	600	58.798	0.098	0	0	15	56.5	25	94	0	0	9	51.5	2.9	0	21.9	14	156.6	7.6	12	19	222.1	11.9	24	36.8	5	26.5	21.7
98	C8bF3	2021-01-12	8b	F	2020-07-20	PPQQ1DDK.3	2020-06-16	BB2AA21NNO.2	C8bF3	2	1	2	2	C8bF3	6.83		C8bF3	101	C8bF3	14:51	2021-03-10	600	59.228	0.099	0	0	18	83.1	34	111.9	0	0	7	44.6	5.4	0	26.8	19	189.3	2.2	17	14	217.5	12	34	23.8	8	28.9	24.2
99	C8bF5	2021-01-12	8b	F	2020-07-20	PPQQ1DDK.3	2020-06-16	BB2AA21NNO.2	C8bF5	2	1	2	1	C8bF5	6.51		C8bF5	102	C8bF5	15:10	2021-03-10	600	56.413	0.094	32	134.9	0	0	0	0	15	37.3	35	266	4	32	43.4	10	33.7	9.8	0	10	38.5	24.7	0	27.8	15	83.2	20.5
100	C8bF6	2021-01-12	8b	F	2020-07-20	PPQQ1DDK.3	2020-06-16	BB2AA21NNO.2	C8bF6	2	1	1	2	C8bF6	6.57		C8bF6	103	C8bF6	15:28	2021-03-10	600	52.342	0.087	0	0	17	53.4	31	152.2	0	0	4	24.2	265.3	0	19.3	15	156	17.6	17	19	298.7	4.5	29	16.5	7	22.9	38.4
101	C8bM1	2021-01-12	8b	M	2020-07-20	PPQQ1DDK.3	2020-06-16	BB2AA21NNO.2	C8bM1	1	1	2	1	C8bM1	7.4		C8bM1	106	C8bM1	16:25	2021-03-10	600	48.711	0.081	22	229.1	0	0	0	0	15	58.4	15	251.9	3.7	21	46.8	5	33.5	26.5	0	7	18.7	13.3	0	38.4	10	68.9	16.7
102	C8bM6	2021-01-12	8b	M	2020-07-20	PPQQ1DDK.3	2020-06-16	BB2AA21NNO.2	C8bM6	1	1	1	1	C8bM6	5.93		C8bM6	105	C8bM6	16:06	2021-03-10	600	47.364	0.079	0	0	21	195.7	19	77.7	0	0	6	33.2	42.4	0	30.5	13	258.9	3.7	19	12	130.9	16	19	25.9	5	30.5	118.3
103	C9aF3	2020-01-12	9A	F	2020-07-02	BB3NN2C.2	2020-06-11	MMRRGG.1	C9aF3	2	2	2	2	C9aF3	6.61		C9aF3	108	C9aF3	9:41	2021-03-11	600	50.106	0.084	29	189.7	0	0	0	0	32	102.8	26	211	29.8	29	65.8	9	33.9	57	0	4	11.5	46.5	0	30.2	16	129.9	11.7
104	C9aF5	2020-01-12	9A	F	2020-07-02	BB3NN2C.2	2020-06-11	MMRRGG.1	C9aF5	2	2	2	1	C9aF5	6.45		C9aF5	109	C9aF5	10:00	2021-03-11	600	69.267	0.115	57	128.9	0	0	0	0	65	86.8	19	195.2	1.5	57	31.5	7	28.8	32	0	8	21.2	12	0	58.3	27	173.3	10.3
105	C9aF6	2020-01-12	9A	F	2020-07-02	BB3NN2C.2	2020-06-11	MMRRGG.1	C9aF6	2	2	1	2	C9aF6	6.32		C9aF6	110	C9aF6	11:11	2021-03-11	600	59.122	0.099	34	172.8	0	0	0	0	18	39.7	21	235.4	19.5	31	61.6	10	45.3	49	0	6	37.4	33.8	0	30.1	11	58.4	10.6
106	C9aM1	2020-01-12	9A	M	2020-07-02	BB3NN2C.2	2020-06-11	MMRRGG.1	C9aM1	1	2	2	1	C9aM1	7.13		C9aM1	111	C9aM1	11:32	2021-03-11	600	65.484	0.109	29	209.5	0	0	0	0	21	86.5	20	239.1	6.2	28	47.7	9	29	9.6	0	10	31.7	17.1	0	52.5	13	101	20.3
107	C9aM3	2020-01-12	9A	M	2020-07-02	BB3NN2C.2	2020-06-11	MMRRGG.1	C9aM3	1	2	2	2	C9aM3	6.58		C9aM3	112	C9aM3	11:53	2021-03-11	600	45.165	0.075	0	0	24	235.1	9	55	0	0	9	66.3	17.4	0	33.7	14	253.1	9.8	22	8	58.7	28	8	25.5	8	37.4	23.3
108	C9aM4	2020-01-12	9A	M	2020-07-02	BB3NN2C.2	2020-06-11	MMRRGG.1	C9aM4	1	2	1	2	C9aM4	6.43		C9aM4	114	C9aM4	12:35	2021-03-11	600	47.273	0.079	0	0	20	185.9	18	124.7	0	0	5	25.3	99.3	0	43.6	14	200.9	25	17	10	137.6	5	13	54.7	7	28.7	82.6
109	C9aM6	2020-01-12	9A	M	2020-07-02	BB3NN2C.2	2020-06-11	MMRRGG.1	C9aM6	1	2	1	1	C9aM6	6.15		C9aM6	113	C9aM6	12:13	2021-03-11	600	56.788	0.095	31	181.9	0	0	0	0	15	47	19	233.1	3.2	28	52	10	36.3	16.1	0	8	24.6	32.5	0	45.6	12	64.1	36.4
110	C10aF1	2021-02-15	10A	F	2020-09-08	GGRRAAJJF	2020-06-03	EEMMB	C10aF1	2	2	1	1	C10aF	8.33	|-- lime	C10aF1	121	C10aF1	12:45	2021-04-13	600	47.79	0.08	0	0	20	98.4	20	84.3	0	0	6	32.7	35.4	0	28.6	26	197	23.9	16	10	175.2	7.4	20	35.9	11	45.4	16.3
111	C10aF2	2021-02-15	10A	F	2020-09-08	GGRRAAJJF	2020-06-03	EEMMB	C10aF2	2	2	2	1	C10aF	8.23	| red	C10aF2	123	C10aF2	13:24	2021-04-13	600	37.106	0.062	0	0	11	58.1	18	59.8	0	0	4	20.2	25.5	0	11.5	14	212.4	15.6	11	13	193.4	3.3	15	41.7	8	32.2	11.2
112	C10aF3	2021-02-15	10A	F	2020-09-08	GGRRAAJJF	2020-06-03	EEMMB	C10aF3	2	2	1	2	C10aF	8.11	|== blue	C10aF3	120	C10aF3	12:26	2021-04-13	600	48.467	0.081	22	92.3	0	0	0	0	23	94.6	22	186.3	2	20	21.2	6	24.1	14.3	0	9	31.7	29.4	0	34.2	13	232.4	32.8
113	C10aF4	2021-02-15	10A	F	2020-09-08	GGRRAAJJF	2020-06-03	EEMMB	C10aF4	2	2	2	2	C10aF	7.78	-- lime	C10aF4	150	C10aF4	11:16	2021-04-13	599.8	38.403	0.064	0	0	34	187.9	15	68.2	0	0	8	38.9	84.4	0	51.5	13	224.4	62.4	26	7	83.4	26.1	13	33.9	5	32.1	52.3
114	C10aM1	2021-02-15	10A	M	2020-09-08	GGRRAAJJF	2020-06-03	EEMMB	C10aM1	1	2	1	1	C10aM	8.93	== red lime	C10aM1	116	C10aM1	11:10	2021-04-13	600	49.775	0.083	0	0	16	93.1	28	137.4	0	0	7	40.3	42	0	38.2	10	109.9	29.7	14	15	153.9	4.1	27	76	11	67.2	21.3
115	C10aM2	2021-02-15	10A	M	2020-09-08	GGRRAAJJF	2020-06-03	EEMMB	C10aM2	1	2	2	1	C10aM	8.84	|-- aqua	C10aM2	118	C10aM2	11:48	2021-04-13	600	42.98	0.072	0	0	27	154.1	22	73.4	0	0	9	43.1	28.2	0	31.6	10	235.7	13.2	22	13	96.8	2.6	20	43	9	65.6	7.2
116	C10aM3	2021-02-15	10A	M	2020-09-08	GGRRAAJJF	2020-06-03	EEMMB	C10aM3	1	2	1	2	C10aM	8.56	| lime	C10aM3	119	C10aM3	12:06	2021-04-13	600	44.932	0.075	18	150.4	0	0	0	0	17	122.9	11	168.6	4.9	17	34.6	7	34.4	13.6	0	6	34.6	70	0	63.7	12	140.6	50
117	C10aM4	2021-02-15	10A	M	2020-09-08	GGRRAAJJF	2020-06-03	EEMMB	C10aM4	1	2	2	2	C10aM	8.43	|--| aqua	C10aM4	117	C10aM4	11:29	2021-04-13	600	42.139	0.07	16	145.2	0	0	0	0	16	103.8	12	178.6	44.7	15	54.9	7	74.4	51.2	0	6	22.3	4.3	0	43.7	11	128.4	8.1
118	C10bF1	2021-02-17	10B	F	2020-09-08	CS1F3 GGRRAAJJ	2020-06-03	EEMMB1	C10bF1	2	1	2	1	C10bF	7.09	== blue	C10bF1	136	C10bF1	10:37	2021-04-16	600	42.707	0.071	0	0	34	178.6	23	139.1	0	0	8	58.3	77	0	37.8	14	222.9	54.2	34	12	170.1	13.8	22	26.7	6	28.4	23.5
119	C10bF2	2021-02-17	10B	F	2020-09-08	CS1F3 GGRRAAJJ	2020-06-03	EEMMB1	C10bF2	2	1	1	1	C10bF	6.9	|-- blue red	C10bF2	133	C10bF2	9:40	2021-04-16	600	56.318	0.094	18	59.4	0	0	0	0	17	103.9	19	152.5	49.9	18	19.7	6	28.6	69.6	0	10	45.9	11.1	0	29.5	14	220.6	17
120	C10bF3	2021-02-17	10B	F	2020-09-08	CS1F3 GGRRAAJJ	2020-06-03	EEMMB1	C10bF3	2	1	2	2	C10bF	6.84	|-- lime aqua	C10bF3	134	C10bF3	10:00	2021-04-16	600	49.385	0.082	0	0	34	162.9	26	78.5	0	0	7	23	29.5	0	24.7	18	295.7	4.1	33	13	140.8	34.8	26	24.6	8	26.7	40.3
121	C10bF4	2021-02-17	10B	F	2020-09-08	CS1F3 GGRRAAJJ	2020-06-03	EEMMB1	C10bF4	2	1	1	2	C10bF	6.61	| | red aqua	C10bF4	135	C10bF4	10:18	2021-04-16	600	55.696	0.093	0	0	20	89.5	28	102.2	0	0	8	29.8	25.4	0	37.3	13	203.8	31.7	17	16	165.2	85.2	28	45	7	29.4	73
122	C10bM2	2021-02-17	10B	M	2020-09-08	CS1F3 GGRRAAJJ	2020-06-03	EEMMB1	C10bM2	1	1	1	1	C10bM	7.78	== lime	C10bM2	138	C10bM2	11:24	2021-04-16	600	45.077	0.075	20	138.5	0	0	0	0	23	127.4	13	152.2	4.9	19	36.7	8	45.7	23.9	0	8	42.7	58	0	50.9	12	138.8	48.7
123	C10bM3	2021-02-17	10B	M	2020-09-08	CS1F3 GGRRAAJJ	2020-06-03	EEMMB1	C10bM3	1	1	2	2	C10bM	7.76	|== red lime	C10bM3	139	C10bM3	11:45	2021-04-16	600	45.456	0.076	16	149.1	0	0	0	0	17	166.2	11	186.8	9	14	34.3	8	21.8	6	0	6	20	80.1	0	46	11	181.3	64.9
124	C10bM4	2021-02-17	10B	M	2020-09-08	CS1F3 GGRRAAJJ	2020-06-03	EEMMB1	C10bM4	1	1	1	2	C10bM	7.75	| | aqua	C10bM4	137	C10bM4	11:03	2021-04-16	600	47.353	0.079	0	0	22	135.3	18	101.4	0	0	9	72.6	85.3	0	40.8	12	166.5	26.5	19	11	132.3	2.8	18	37.1	7	28.9	20.3
125	C10bM5	2021-02-17	10B	M	2020-09-08	CS1F3 GGRRAAJJ	2020-06-03	EEMMB1	C10bM5	1	1	2	1	C10bM	7.73	| | red blue	C10bM5	140	C10bM5	12:07	2021-04-16	600	64.497	0.107	0	0	20	61.9	37	86.5	0	0	8	30.4	59.8	0	65.9	15	84.3	49.1	16	25	123.9	2.5	32	110.7	17	53.2	13.5
126	C11aF1	2021-02-15	11A	F	2020-07-05	BBAA2KKO2	2020-07-09	PPQQA.1	C11aF1	2	1	1	1	C11aF	6.98	|-- red lime	C11aF1	129	C11aF1	16:05	2021-04-13	600	75.403	0.126	26	95.1	0	0	0	0	32	119.1	23	99.5	20.8	21	48.4	11	53.7	36.7	0	11	39.2	52.9	0	81.1	38	137.1	6.6
127	C11aF2	2021-02-15	11A	F	2020-07-05	BBAA2KKO2	2020-07-09	PPQQA.1	C11aF2	2	1	2	1	C11aF	6.85	== blue lime	C11aF2	130	C11aF2	16:25	2021-04-13	600	55.674	0.093	0	0	21	212.1	18	215	0	0	8	27.2	75.3	0	20.9	21	184.5	34.1	16	20	214.9	8.8	17	28.9	7	34	21
128	C11aF3	2021-02-15	11A	F	2020-07-05	BBAA2KKO2	2020-07-09	PPQQA.1	C11aF3	2	1	1	2	C11aF	6.84	-- aqua	C11aF3	131	C11aF3	16:46	2021-04-13	600	43.166	0.072	15	211.4	0	0	0	0	13	191.4	14	225.7	43.4	14	29.4	5	24.7	58.2	0	7	31.8	27.2	0	33.5	12	196.8	10.9
129	C11aM1	2021-02-15	11A	M	2020-07-05	BBAA2KKO2	2020-07-09	PPQQA.1	C11aM1	1	1	1	1	C11aM	7.75	| blue
130	C11aM3	2021-02-15	11A	M	2020-07-05	BBAA2KKO2	2020-07-09	PPQQA.1	C11aM3	1	1	1	2	C11aM	7.53	== blue red	C11aM3	126	C11aM3	15:03	2021-04-13	600	44.334	0.074	15	110.9	0	0	0	0	24	230.9	13	117.7	6.2	14	39.3	5	19.8	27.7	0	7	38.5	54.8	0	42.9	16	253	37.1
131	C11aM6	2021-02-15	11A	M	2020-07-05	BBAA2KKO2	2020-07-09	PPQQA.1	C11aM6	1	1	2	1	C11aM	6.18	| | red	C11aM6	125	C11aM6	14:39	2021-04-13	600	48.023	0.08	0	0	22	185.5	26	177.4	0	0	6	21.9	61.6	0	39.1	14	192.6	51.8	15	17	200.4	4.6	22	36.5	6	21.1	20.8
132	C11aM8	2021-02-15	11A	M	2020-07-05	BBAA2KKO2	2020-07-09	PPQQA.1	C11aM8	1	1	2	2	C11aM	6.67	|-- blue	C11aM8	128	C11aM8	15:43	2021-04-13	600	50.117	0.084	0	0	21	141.9	18	225.3	0	0	5	16	61.2	0	30.5	13	152	30.2	18	15	230	12.4	12	40.8	5	26	42.5
133	C12aF2	2021-03-17	12A	F	2020-07-25	PPEEJJF.1	2020-07-05	BBAA2KKO2.1	C12aF2	2	2	1	1	C12aF	7.5	== blue	C12aF2	143	C12aF2	12:07	2021-05-13	600	54.476	0.091	15	73.8	0	0	0	0	20	126.7	12	103.1	4.4	15	33.4	11	84.3	17.5	0	9	57.8	51.5	0	56.6	12	169.2	55.9
134	C12aF4	2021-03-17	12A	F	2020-07-25	PPEEJJF.1	2020-07-05	BBAA2KKO2.1	C12aF4	2	2	1	2	C12aF	7.36	== red	C12aF4	142	C12aF4	11:46	2021-05-13	600	47.39	0.079	20	114.9	0	0	0	0	20	61.7	12	211.5	16.5	19	39.3	5	43	29.2	0	6	30.8	47.8	0	40	20	144.8	96.9
135	C12aM1	2021-03-17	12A	M	2020-07-25	PPEEJJF.1	2020-07-05	BBAA2KKO2.1	C12aM1	1	2	2	1	C12aM	8.62	-- red	C12aM1	146	C12aM1	13:09	2021-05-13	600	56.701	0.095	0	0	28	120.1	26	108.7	0	0	10	41.2	2.7	0	67.4	16	146.6	8.2	25	14	136.7	22.1	24	50.4	8	27.7	35.7
136	C12aM2	2021-03-17	12A	M	2020-07-25	PPEEJJF.1	2020-07-05	BBAA2KKO2.1	C12aM2	1	2	1	1	C12aM	8.52	|-- red aq	C12aM2	145	C12aM2	12:49	2021-05-13	600	61.584	0.103	29	160.1	0	0	0	0	28	122.6	17	176.2	2.6	26	35.1	9	47.2	13	0	8	33.2	55.5	0	47.7	19	138.4	49.4
137	C12aM3	2021-03-17	12A	M	2020-07-25	PPEEJJF.1	2020-07-05	BBAA2KKO2.1	C12aM3	1	2	2	2	C12aM	8.42	== Lime	C12aM3	144	C12aM3	12:28	2021-05-13	600	53.988	0.09	0	0	32	129.6	27	49.6	0	0	8	45	57.3	0	59.1	18	158.3	47.2	28	18	76.6	12.2	25	46.6	5	26.8	32.3
138	C12aM4	2021-03-17	12A	M	2020-07-25	PPEEJJF.1	2020-07-05	BBAA2KKO2.1	C12aM4	1	2	1	2	C12aM	8.08	| | red	C12aM4	147	C12aM4	13:30	2021-05-13	600	60.899	0.101	27	130.6	0	0	0	0	23	103.7	20	152.4	3.1	23	60	11	29.4	9.7	0	12	39.8	28	0	77	17	113.3	23.7
[truncated: 66 more columns]
